# Supplementary material for: Implementation and Evaluation of a Virtual Transitional Care Intervention Using Automated Text Messaging and Virtual Visits After Emergency Department Discharges: Retrospective Cohort Study
Source: JMIR Mhealth Uhealth. 2025 Oct 29;13:e77973. doi: 10.2196/77973 (PMC12571198; doi:10.2196/77973)
Supplement: Multimedia Appendix 2 [file mhealth-v13-e77973-s002.xlsx]

## Sheet: Including_BackER
Group	age	race	ethnicity	sex	CAD	CHF	COPD	hx of cancer	DM	ESRD	TXP	HTN	ED acuity	VUC eval	first eval	comp	cancel	total	30 day	60 day	90 day	total	admit Y/N
No_VUC	82	Caucasian	Not Hispanic or Latino [1]	Female [1]	1	0	0	0	1	0	0	1	4		6	0	1	1	0	0	0	0	0
No_VUC	54	Caucasian	Not Hispanic or Latino [1]	Male [2]	1	0	0	0	1	0	0	1	3		2	0	1	1	1	0	0	1	1
No_VUC	79	Caucasian	Not Hispanic or Latino [1]	Male [2]	0	1	0	0	0	0	0	1	3		4	0	1	1	0	0	0	0	0
No_VUC	32	Black	Not Hispanic or Latino [1]	Female [1]	0	0	0	0	0	0	0	1	3		X	0	1	1	0	0	0	0	0
No_VUC	42	Black	Not Hispanic or Latino [1]	Female [1]	0	0	0	0	0	0	0	1	3		X	0	1	1	0	0	0	0	0
No_VUC	72	Caucasian	Not Hispanic or Latino [1]	Female [1]	1	0	0	0	0	0	0	1	4		22	0	1	1	0	0	0	0	0
No_VUC	26	Black	Not Hispanic or Latino [1]	Female [1]	0	0	0	0	0	0	0	0	3		X	0	1	1	1	0	0	1	1
No_VUC	43	Caucasian	Not Hispanic or Latino [1]	Female [1]	0	0	0	1	0	0	0	0	3		X	0	1	1	0	0	0	0	0
No_VUC	95	Caucasian	Not Hispanic or Latino [1]	Female [1]	0	1	0	0	0	1	0	1	4		2	0	1	1	1	0	0	1	1
No_VUC	23	Caucasian	Hispanic or Latino [2]	Male [2]	0	0	0	0	0	0	0	0	4		X	0	1	1	0	0	0	0	0
No_VUC	63	Black	Not Hispanic or Latino [1]	Female [1]	0	0	0	0	0	0	0	1	3		X	0	1	1	1	0	0	1	1
No_VUC	18	Asian	Not Hispanic or Latino [1]	Female [1]	0	0	0	0	0	0	0	0	4		X	0	1	1	0	0	0	0	0
No_VUC	50	Black	Not Hispanic or Latino [1]	Female [1]	0	0	0	0	0	0	0	1	4		X	0	1	1	0	0	0	0	0
No_VUC	22	Black	Not Hispanic or Latino [1]	Female [1]	0	0	0	0	0	0	0	0	4		X	0	1	1	0	0	0	0	0
No_VUC	61	Black	Not Hispanic or Latino [1]	Male [2]	0	0	0	0	0	0	0	0	4		X	0	1	1	0	0	0	0	0
No_VUC	82	Caucasian	Not Hispanic or Latino [1]	Female [1]	1	0	0	0	0	0	0	1	3		37	0	1	1	2	0	0	2	1
No_VUC	41	Native American	Hispanic or Latino [2]	Female [1]	0	0	0	0	0	0	0	0	3		5	0	1	1	2	1	0	3	1
No_VUC	57	Black	Not Hispanic or Latino [1]	Female [1]	1	1	0	0	1	0	0	1	3		20	0	1	1	0	0	0	0	0
No_VUC	60	Caucasian	Not Hispanic or Latino [1]	Female [1]	0	0	0	0	0	0	0	1	2		8	0	1	1	0	0	0	0	0
No_VUC	58	Black	Not Hispanic or Latino [1]	Female [1]	0	0	0	0	1	0	0	1	3		21	0	1	1	0	0	0	0	0
No_VUC	30	Caucasian	Hispanic or Latino [2]	Female [1]	0	0	0	0	0	0	0	0	3		4	0	1	1	0	0	0	0	0
No_VUC	85	Caucasian	Not Hispanic or Latino [1]	Female [1]	0	0	0	0	0	0	0	1	3		6	0	1	1	0	0	0	0	0
No_VUC	54	Caucasian	Not Hispanic or Latino [1]	Female [1]	0	0	0	0	0	0	0	0	3		9	0	1	1	0	0	0	0	0
No_VUC	59	Black	Not Hispanic or Latino [1]	Female [1]	0	0	0	0	0	0	0	0	4		X	0	1	1	0	0	0	0	0
No_VUC	56	Caucasian	Hispanic or Latino [2]	Male [2]	1	0	0	0	1	0	0	1	3		23	0	1	1	1	0	0	1	1
No_VUC	64	Black	Not Hispanic or Latino [1]	Female [1]	1	1	1	0	1	0	0	1	3		X	0	1	1	0	0	0	0	0
No_VUC	71	Caucasian	Not Hispanic or Latino [1]	Female [1]	1	0	0	1	0	0	0	1	4		2	0	1	1	0	0	0	0	0
No_VUC	82	Caucasian	Not Hispanic or Latino [1]	Female [1]	1	0	1	0	1	1	0	1	4		9	0	1	1	1	0	0	1	1
No_VUC	78	Caucasian	Not Hispanic or Latino [1]	Male [2]	1	1	0	1	0	0	0	1	3		8	0	1	1	0	0	0	0	0
No_VUC	76	Caucasian	Not Hispanic or Latino [1]	Female [1]	0	0	0	0	0	0	0	0	4		30	0	1	1	1	0	0	1	1
No_VUC	41	Caucasian	Not Hispanic or Latino [1]	Female [1]	0	0	0	0	0	0	0	0	3		27	0	1	1	0	0	0	0	0
No_VUC	75	Caucasian	Not Hispanic or Latino [1]	Male [2]	0	0	0	0	1	0	0	1	3		X	0	1	1	0	0	0	0	0
No_VUC	42	Black	Not Hispanic or Latino [1]	Female [1]	0	0	0	0	1	0	0	1	3		X	0	1	1	0	0	0	0	0
No_VUC	31	Black	Not Hispanic or Latino [1]	Female [1]	0	0	0	0	0	0	0	0	4		15	0	1	1	1	0	0	1	1
No_VUC	75	Black	Not Hispanic or Latino [1]	Male [2]	0	0	0	1	0	0	0	0	3		5	0	1	1	0	0	0	0	0
No_VUC	24	Caucasian	Hispanic or Latino [2]	Female [1]	0	0	0	0	0	0	0	0	3		2	0	1	1	0	0	0	0	0
No_VUC	66	Black	Not Hispanic or Latino [1]	Female [1]	1	0	0	0	0	0	0	1	4		X	0	1	1	1	0	0	1	1
No_VUC	77	Caucasian	Not Hispanic or Latino [1]	Female [1]	1	0	0	0	0	1	0	1	3		15	0	1	1	0	0	0	0	0
No_VUC	73	Black	Not Hispanic or Latino [1]	Female [1]	0	0	0	1	0	0	0	1	4		16	0	1	1	0	0	0	0	0
No_VUC	82	Caucasian	Not Hispanic or Latino [1]	Female [1]	0	1	0	1	0	0	0	0	3		17	0	1	1	0	0	0	0	0
No_VUC	23	Black	Not Hispanic or Latino [1]	Male [2]	0	0	0	0	0	0	0	0	3		X	0	1	1	1	0	0	1	1
No_VUC	68	Caucasian	Not Hispanic or Latino [1]	Female [1]	0	1	0	0	1	0	0	1	3		8	0	1	1	1	0	0	1	1
No_VUC	74	Caucasian	Not Hispanic or Latino [1]	Male [2]	0	0	0	0	0	0	0	1	3		6	0	1	1	0	0	0	0	0
No_VUC	49	Black	Not Hispanic or Latino [1]	Male [2]	0	0	0	0	0	0	0	1	2		X	0	1	1	0	0	0	0	0
No_VUC	47	Black	Not Hispanic or Latino [1]	Male [2]	1	0	0	0	0	0	0	1	2		7	0	1	1	3	3	2	8	1
No_VUC	24	Black	Not Hispanic or Latino [1]	Female [1]	0	0	0	0	0	0	0	0	5		X	0	1	1	0	0	0	0	0
No_VUC	57	Asian	Not Hispanic or Latino [1]	Male [2]	0	0	0	0	0	0	0	0	3		X	0	1	1	0	0	0	0	0
No_VUC	83	Caucasian	Not Hispanic or Latino [1]	Female [1]	0	0	0	0	0	0	0	1	4		101	0	1	1	2	1	0	3	1
No_VUC	77	Caucasian	Hispanic or Latino [2]	Female [1]	0	0	0	0	0	0	0	0	2		X	0	1	1	0	0	0	0	0
No_VUC	30	Black	Not Hispanic or Latino [1]	Female [1]	0	0	0	0	0	0	0	1	3		1	0	1	1	0	0	0	0	0
No_VUC	42	Black	Not Hispanic or Latino [1]	Female [1]	0	0	0	0	0	0	0	0	3		X	0	1	1	0	0	0	0	0
No_VUC	68	Caucasian	Not Hispanic or Latino [1]	Female [1]	0	0	0	0	0	0	0	1	2		28	0	1	1	0	0	0	0	0
No_VUC	31	Black	Not Hispanic or Latino [1]	Female [1]	0	0	0	0	0	0	0	0	4		X	0	1	1	0	0	0	0	0
No_VUC	22	Black	Not Hispanic or Latino [1]	Female [1]	0	0	0	0	0	0	0	0	3		X	0	1	1	0	0	1	1	1
No_VUC	34	Black	Not Hispanic or Latino [1]	Female [1]	0	0	0	0	1	0	0	1	4		X	0	1	1	0	0	0	0	0
No_VUC	21	Black	Not Hispanic or Latino [1]	Female [1]	0	0	0	0	1	0	0	1	3		X	0	1	1	0	0	0	0	0
No_VUC	52	Black	Not Hispanic or Latino [1]	Female [1]	0	0	0	0	0	0	0	0	4		X	0	1	1	1	0	0	1	1
No_VUC	66	Caucasian	Not Hispanic or Latino [1]	Female [1]	0	0	0	0	0	0	0	1	4		13	0	1	1	0	0	0	0	0
No_VUC	66	Asian	Not Hispanic or Latino [1]	Male [2]	1	1	0	0	0	0	0	1	3		5	0	1	1	0	0	0	0	0
No_VUC	12	Black	Not Hispanic or Latino [1]	Male [2]	0	0	0	0	0	0	0	0	4		X	0	1	1	0	0	0	0	0
No_VUC	30	Black	Not Hispanic or Latino [1]	Male [2]	0	0	0	0	0	0	0	0	4		X	0	1	1	0	0	0	0	0
No_VUC	27	Black	Not Hispanic or Latino [1]	Male [2]	0	0	0	0	0	0	0	0	3		X	0	1	1	0	0	0	0	0
No_VUC	43	Black	Not Hispanic or Latino [1]	Female [1]	0	0	0	0	0	0	0	0	3		X	0	1	1	0	1	0	1	1
No_VUC	51	Caucasian	Hispanic or Latino [2]	Female [1]	0	0	0	0	0	0	0	1	4		41	0	1	1	2	0	0	2	1
No_VUC	55	Caucasian	Not Hispanic or Latino [1]	Female [1]	0	0	0	1	1	0	0	0	3		3	0	1	1	0	0	0	0	0
No_VUC	42	Black	Not Hispanic or Latino [1]	Male [2]	0	0	0	0	0	0	0	0	3		X	0	1	1	1	0	0	1	1
No_VUC	41	Caucasian, Black	Not Hispanic or Latino [1]	Female [1]	0	0	0	0	0	0	0	0	4		X	0	1	1	0	0	0	0	0
No_VUC	77	Asian	Not Hispanic or Latino [1]	Male [2]	0	0	0	0	0	0	0	1	3		53	0	1	1	0	0	0	0	0
No_VUC	77	Caucasian	Declined [4]	Male [2]	0	0	0	0	0	0	0	0	3		1	0	1	1	1	0	0	0	1
No_VUC	6	Caucasian	Hispanic or Latino [2]	Female [1]	0	0	0	0	0	0	0	0	3		X	0	1	1	0	0	0	0	0
No_VUC	63	Caucasian	Not Hispanic or Latino [1]	Female [1]	0	0	0	0	1	0	0	1	4		X	0	1	1	0	0	0	0	0
No_VUC	32	Black	Not Hispanic or Latino [1]	Female [1]	0	0	0	0	0	0	0	0	3		X	0	1	1	0	0	0	0	0
VUC	61	Black	Not Hispanic or Latino [1]	Male [2]	1	0	1	1	1	0	0	1	3	3	11	1	0	1	0	1	0	1	1
VUC	70	Black	Not Hispanic or Latino [1]	Female [1]	1	0	1	0	1	0	0	1	3	3	8	1	0	1	0	0	0	0	0
VUC	74	Caucasian	Not Hispanic or Latino [1]	Female [1]	0	0	0	0	0	0	0	0	4	3	0	1	0	1	0	0	0	0	0
VUC	33	Asian	Not Hispanic or Latino [1]	Male [2]	0	0	0	0	1	0	0	0	3	4	XX	1	0	1	0	0	0	0	0
VUC	48	Caucasian	Not Hispanic or Latino [1]	Female [1]	0	0	0	0	0	0	0	0	4	4	137	1	0	1	0	0	0	0	0
VUC	57	Black	Not Hispanic or Latino [1]	Female [1]	1	0	0	0	0	0	0	1	3	3	10	1	0	1	1	0	0	1	1
VUC	83	Caucasian	Hispanic or Latino [2]	Female [1]	1	0	0	0	0	0	0	0	4	3	28	1	0	1	0	0	0	0	0
VUC	52	Black	Not Hispanic or Latino [1]	Female [1]	0	0	0	0	0	0	0	1	4	4	16	1	0	1	0	0	0	0	0
VUC	40	Caucasian	Not Hispanic or Latino [1]	Female [1]	0	0	0	0	0	0	0	0	3	4	6	1	0	1	0	0	0	0	0
VUC	60	Black	Not Hispanic or Latino [1]	Female [1]	0	0	0	0	0	0	0	1	4	4	7	1	0	1	1	0	0	1	0
VUC	27	Caucasian	Not Hispanic or Latino [1]	Female [1]	0	0	0	0	0	0	0	0	3	3	XX	1	0	1	1	0	0	1	1
VUC	23	Black	Not Hispanic or Latino [1]	Female [1]	0	0	0	0	0	0	0	0	3	5	XX	1	0	1	1	0	0	1	1
VUC	67	Caucasian	Not Hispanic or Latino [1]	Female [1]	0	0	0	1	0	0	0	1	4	2	33	1	0	1	0	0	0	0	0
VUC	85	Caucasian	Not Hispanic or Latino [1]	Female [1]	0	0	0	1	0	0	0	1	2	3	13	1	0	1	2	0	0	2	1
VUC	38	Black	Not Hispanic or Latino [1]	Female [1]	0	0	0	0	0	0	0	0	4	2	XX	1	0	1	0	0	0	0	0
VUC	73	Caucasian	Not Hispanic or Latino [1]	Female [1]	0	0	0	0	0	0	0	0	3	3	21	1	0	1	0	0	0	0	0
VUC	55	Black	Not Hispanic or Latino [1]	Female [1]	0	0	0	1	0	0	0	0	3	4	5	1	0	1	0	0	0	0	0
VUC	60	Caucasian	Not Hispanic or Latino [1]	Female [1]	0	0	0	0	0	0	0	0	4	3	19	1	0	1	0	0	0	0	0
VUC	69	Native American	Not Hispanic or Latino [1]	Female [1]	0	0	0	0	0	0	0	1	3	4	58	1	0	1	0	0	0	0	0
VUC	42	Black	Not Hispanic or Latino [1]	Female [1]	0	0	0	0	0	0	0	0	3	4	7	1	0	1	0	0	0	0	0
VUC	72	Black	Not Hispanic or Latino [1]	Female [1]	0	0	0	1	1	0	0	1	3	3	17	1	0	1	1	0	0	1	1
VUC	46	Caucasian	Not Hispanic or Latino [1]	Female [1]	0	0	0	0	0	0	0	0	2	3	9	1	0	1	3	0	0	3	1
VUC	24	Caucasian	Not Hispanic or Latino [1]	Female [1]	0	0	0	0	0	0	0	0	3	4	8	1	0	1	0	0	0	0	0
VUC	67	Caucasian	Not Hispanic or Latino [1]	Female [1]	0	0	0	0	0	0	0	1	3	4	8	1	0	1	0	0	0	0	0
VUC	40	Caucasian	Not Hispanic or Latino [1]	Female [1]	0	0	0	0	0	0	0	0	2	3	XX	1	0	1	0	0	0	0	0
VUC	71	Black	Not Hispanic or Latino [1]	Female [1]	0	0	0	1	0	0	0	1	3	3	14	1	0	1	0	0	0	0	0
VUC	68	Caucasian	Not Hispanic or Latino [1]	Male [2]	1	1	0	1	1	0	0	1	3	3	6	1	0	1	0	0	0	0	0
VUC	68	Caucasian	Not Hispanic or Latino [1]	Male [2]	1	0	0	0	0	0	0	1	3	4	19	1	0	1	0	0	0	0	0
VUC	63	Caucasian	Not Hispanic or Latino [1]	Female [1]	0	0	0	0	0	0	0	0	4	4	10	1	0	1	0	0	0	0	0
VUC	82	Caucasian	Not Hispanic or Latino [1]	Female [1]	0	0	0	1	0	0	0	1	3	5	11	1	0	1	0	0	0	0	0
VUC	73	Black	Not Hispanic or Latino [1]	Male [2]	0	0	0	0	1	0	0	1	3	3	11	1	0	1	1	1	0	2	1
VUC	72	Caucasian	Hispanic or Latino [2]	Female [1]	0	0	0	0	0	0	0	1	3	3	XX	1	0	1	0	0	0	0	0
VUC	61	Caucasian	Hispanic or Latino [2]	Female [1]	0	0	0	0	0	0	0	1	3	3	25	1	0	1	1	0	2	3	1
VUC	84	Black	Not Hispanic or Latino [1]	Female [1]	0	1	0	1	1	0	0	1	3	3	14	1	0	1	0	0	0	0	0
VUC	48	Black	Not Hispanic or Latino [1]	Male [2]	0	0	0	0	1	0	0	1	3	3	14	1	0	1	0	0	0	0	0
VUC	41	Caucasian	Hispanic or Latino [2]	Female [1]	0	0	0	0	0	0	0	1	4	3	XX	1	0	1	0	0	0	0	0
VUC	77	Caucasian	Not Hispanic or Latino [1]	Female [1]	1	0	0	0	0	0	0	1	3	4	65	1	0	1	0	0	0	0	0
VUC	42	Black	Not Hispanic or Latino [1]	Female [1]	0	0	0	0	0	0	0	0	4	3	XX	1	0	1	0	0	0	0	0
VUC	68	Caucasian	Hispanic or Latino [2]	Male [2]	0	0	0	0	0	0	0	1	3	4	6	1	0	1	0	0	0	0	0
VUC	52	Caucasian	Not Hispanic or Latino [1]	Female [1]	0	0	0	0	1	0	0	1	3	4	24	1	0	1	1	0	0	1	1
VUC	68	Caucasian	Not Hispanic or Latino [1]	Female [1]	0	0	0	0	0	0	0	0	3	3	10	1	0	1	0	1	0	1	1
VUC	35	Black	Not Hispanic or Latino [1]	Female [1]	0	0	0	0	0	0	0	0	3	3	23	1	0	1	0	0	0	0	0
VUC	37	Asian	Not Hispanic or Latino [1]	Male [2]	0	0	0	0	0	0	0	1	4	4	5	1	0	1	0	0	0	0	0
VUC	31	Black	Not Hispanic or Latino [1]	Male [2]	0	0	0	0	0	0	0	0	3	4	XX	1	0	1	0	0	0	0	0
VUC	72	Black	Not Hispanic or Latino [1]	Female [1]	0	0	0	1	0	0	0	0	3	4	20	1	0	1	0	0	0	0	0
VUC	77	Caucasian	Not Hispanic or Latino [1]	Female [1]	0	0	0	1	0	0	0	1	3	3	6	1	0	1	1	0	0	1	1
VUC	31	Black	Not Hispanic or Latino [1]	Female [1]	0	0	0	0	1	0	0	0	3	4	XX	1	0	1	1	0	0	1	1
VUC	65	Caucasian	Not Hispanic or Latino [1]	Female [1]	0	0	0	0	0	0	0	1	3	3	14	1	0	1	0	0	0	0	0
VUC	34	Black	Not Hispanic or Latino [1]	Male [2]	0	0	0	0	0	0	0	0	3	5	XX	1	0	1	0	0	0	0	0
VUC	38	Caucasian	Not Hispanic or Latino [1]	Female [1]	0	0	0	0	0	0	0	1	4	3	XX	1	0	1	0	0	0	0	0
VUC	43	Caucasian	Not Hispanic or Latino [1]	Female [1]	0	0	0	0	0	0	0	1	3	3	37	1	0	1	0	0	0	0	0
VUC	72	Caucasian	Not Hispanic or Latino [1]	Female [1]	0	0	0	0	0	0	0	1	3	5	26	1	0	1	0	0	0	0	0
VUC	59	Caucasian	Not Hispanic or Latino [1]	Female [1]	0	0	0	0	0	0	0	0	4	5	16	1	0	1	1	0	0	1	1
VUC	42	Black	Not Hispanic or Latino [1]	Female [1]	0	0	0	0	0	0	0	1	3	1	2	1	0	1	0	0	0	0	0
VUC	72	Caucasian	Not Hispanic or Latino [1]	Female [1]	0	0	0	1	0	0	0	0	4	3	78	1	0	1	0	0	0	0	0
VUC	47	Black	Not Hispanic or Latino [1]	Female [1]	1	0	0	0	0	0	0	1	3	4	XX	1	0	1	0	0	0	0	0
VUC	42	Asian	Not Hispanic or Latino [1]	Female [1]	0	0	0	0	0	0	0	0	4	4	5	1	0	1	1	0	0	1	1
VUC	19	Caucasian	Hispanic or Latino [2]	Female [1]	0	0	0	0	0	0	0	0	2	4	XX	1	0	1	1	0	0	1	1
VUC	67	Caucasian	Not Hispanic or Latino [1]	Female [1]	0	0	0	0	0	0	0	1	4	5	21	1	0	1	1	0	0	1	1
VUC	83	Caucasian	Not Hispanic or Latino [1]	Female [1]	1	0	0	0	0	0	0	1	2	3	4	1	0	1	0	0	0	0	0
VUC	51	Caucasian	Hispanic or Latino [2]	Female [1]	0	0	0	0	0	0	0	1	3	3	XX	1	0	1	0	1	0	1	1
VUC	61	Caucasian	Hispanic or Latino [2]	Female [1]	0	0	0	0	0	0	0	0	3	3	29	1	0	1	0	0	0	0	0
VUC	45	Asian	Hispanic or Latino [2]	Female [1]	0	0	0	0	1	0	0	1	3	4	9	1	0	1	0	0	0	0	0
VUC	51	Asian	Not Hispanic or Latino [1]	Female [1]	0	0	0	1	1	0	0	1	3	3	20	1	0	1	0	0	0	0	0
VUC	59	Caucasian	Hispanic or Latino [2]	Male [2]	0	0	0	0	1	0	0	0	3	5	XX	1	0	1	0	0	0	0	0
VUC	60	Caucasian	Not Hispanic or Latino [1]	Male [2]	0	0	0	0	0	0	0	1	2	3	59	1	0	1	0	0	0	0	0
VUC	61	Caucasian	Not Hispanic or Latino [1]	Male [2]	1	1	0	0	1	0	0	1	3	6	17	1	0	1	0	0	0	0	0
VUC	54	Black	Not Hispanic or Latino [1]	Female [1]	0	0	0	0	0	0	0	0	4	3	9	1	0	1	0	0	0	0	0
VUC	28	Caucasian	Not Hispanic or Latino [1]	Female [1]	0	0	0	0	0	0	0	0	3	4	XX	1	0	1	0	0	0	0	0
VUC	77	Caucasian	Not Hispanic or Latino [1]	Female [1]	0	1	0	1	1	0	0	1	4	3	4	1	0	1	1	0	0	1	1
VUC	45	Caucasian	Not Hispanic or Latino [1]	Female [1]	0	1	0	0	0	0	0	0	3	1	XX	1	0	1	3	0	0	3	1
VUC	82	Caucasian	Hispanic or Latino [2]	Female [1]	0	0	0	0	0	0	0	1	3	6	11	1	0	1	1	0	0	1	1
VUC	65	Caucasian	Not Hispanic or Latino [1]	Male [2]	1	0	0	0	0	0	0	1	3	6	XX	1	0	1	0	0	0	0	0
VUC	41	Caucasian	Not Hispanic or Latino [1]	Female [1]	0	0	0	0	0	0	0	1	3	6	13	1	0	1	0	0	0	0	0
VUC	60	Caucasian	Not Hispanic or Latino [1]	Male [2]	0	0	0	0	0	0	0	0	4	4	11	1	0	1	0	0	0	0	0
VUC	58	Caucasian	Not Hispanic or Latino [1]	Female [1]	0	0	0	0	1	0	0	1	3	4	9	1	0	1	0	0	0	0	0
VUC	65	Caucasian	Not Hispanic or Latino [1]	Male [2]	0	0	0	1	0	0	0	0	3	4	XX	1	0	1	0	0	0	0	0
VUC	35	Caucasian	Not Hispanic or Latino [1]	Female [1]	0	0	0	0	0	0	0	0	3	4	XX	1	0	1	0	1	0	1	1
VUC	35	Caucasian	Not Hispanic or Latino [1]	Male [2]	0	0	0	0	0	0	0	0	3	5	8	1	0	1	0	0	0	0	0
VUC	41	Caucasian	Hispanic or Latino [2]	Female [1]	1	0	0	0	1	0	0	1	4	3	XX	1	0	1	0	0	0	0	0
VUC	77	Caucasian	Not Hispanic or Latino [1]	Female [1]	0	0	0	0	0	0	0	1	3	4	3	1	0	1	0	0	0	0	0
VUC	39	Black	Not Hispanic or Latino [1]	Male [2]	0	0	0	0	0	1	0	1	2	4	8	1	0	1	0	1	0	1	1
VUC	49	Caucasian	Not Hispanic or Latino [1]	Female [1]	0	0	0	0	0	0	0	0	4	4	XX	1	0	1	0	0	0	0	0
VUC	43	Black	Not Hispanic or Latino [1]	Female [1]	0	0	0	0	0	0	0	0	4	3	XX	1	0	1	0	0	0	0	0
VUC	65	Black	Not Hispanic or Latino [1]	Female [1]	0	0	0	0	0	0	0	0	3	3	8	1	0	1	0	0	0	0	0
VUC	73	Caucasian	Not Hispanic or Latino [1]	Male [2]	0	0	0	0	1	0	0	1	3	3	67	1	0	1	0	0	0	0	0
VUC	74	Caucasian	Not Hispanic or Latino [1]	Female [1]	0	0	0	0	0	0	0	1	4	3	24	1	0	1	0	0	0	0	0
VUC	67	Declined	Hispanic or Latino [2]	Female [1]	0	0	0	0	0	0	0	0	4	3	47	1	0	1	0	0	0	0	0
VUC	68	Black	Not Hispanic or Latino [1]	Female [1]	0	0	0	0	1	1	0	1	3	4	37	1	0	1	0	0	0	0	0
VUC	42	Black	Not Hispanic or Latino [1]	Female [1]	0	0	0	0	0	0	0	1	3	4	XX	1	0	1	0	0	0	0	0
VUC	46	Caucasian	Hispanic or Latino [2]	Female [1]	0	0	0	0	0	0	0	0	3	3	XX	1	0	1	0	0	0	0	0
VUC	47	Caucasian	Not Hispanic or Latino [1]	Male [2]	0	0	0	0	0	0	0	1	3	3	3	1	0	1	0	0	0	0	0
VUC	55	Black	Not Hispanic or Latino [1]	Female [1]	1	1	0	0	1	0	0	1	3	3	XX	1	0	1	0	0	0	0	0
VUC	74	Caucasian	Not Hispanic or Latino [1]	Female [1]	0	0	0	0	1	0	0	1	3	3	XX	1	0	1	1	0	0	1	1
VUC	63	Caucasian	Not Hispanic or Latino [1]	Female [1]	1	0	0	1	0	0	0	0	3	3	13	1	0	1	0	0	0	0	0
VUC	30	Black	Not Hispanic or Latino [1]	Female [1]	0	0	0	0	0	0	0	0	3	3	XX	1	0	1	0	0	0	0	0
VUC	76	Black	Not Hispanic or Latino [1]	Female [1]	0	0	0	0	0	0	0	1	3	3	XX	1	0	1	0	0	0	0	0
VUC	42	Black	Hispanic or Latino [2]	Female [1]	0	1	0	1	0	0	0	1	3	8	72	1	0	1	1	0	0	1	1
VUC	32	Caucasian	Not Hispanic or Latino [1]	Male [2]	0	0	0	0	0	0	0	1	3	10	XX	1	0	1	3	0	0	3	1
VUC	74	Caucasian	Not Hispanic or Latino [1]	Male [2]	0	0	0	1	0	0	0	1	3	4	51	1	0	1	0	0	0	0	0
VUC	69	Caucasian	Not Hispanic or Latino [1]	Male [2]	0	0	0	0	0	0	0	1	3	3	1	1	0	1	0	0	0	0	0
VUC	84	Caucasian	Not Hispanic or Latino [1]	Female [1]	0	0	0	0	0	0	0	1	3	3	XX	1	0	1	0	1	0	1	1
VUC	48	Black, other	Not Hispanic or Latino [1]	Male [2]	0	0	0	0	0	0	0	0	3	4	19	1	0	1	0	0	0	0	0
VUC	61	Black	Not Hispanic or Latino [1]	Male [2]	0	0	0	1	1	1	1	1	3	4	5	1	0	1	0	0	0	0	0
VUC	68	Black	Not Hispanic or Latino [1]	Male [2]	0	0	1	1	0	0	0	1	3	5	73	1	0	1	0	0	0	0	0
VUC	75	Caucasian	Not Hispanic or Latino [1]	Female [1]	1	0	0	0	1	0	0	1	3	7	5	1	0	1	0	0	0	0	0
VUC	64	Caucasian	Not Hispanic or Latino [1]	Female [1]	0	0	0	0	0	0	0	1	3	3	8	1	0	1	1	0	0	1	1
VUC	30	Black	Not Hispanic or Latino [1]	Male [2]	0	0	0	0	0	0	0	0	4	3	XX	1	0	1	0	0	0	0	0
VUC	71	Caucasian	Not Hispanic or Latino [1]	Male [2]	0	0	0	0	1	0	0	1	3	4	20	1	0	1	0	0	0	0	0
VUC	79	Caucasian	Not Hispanic or Latino [1]	Male [2]	0	0	0	0	0	0	0	1	4	4	48	1	0	1	0	0	0	0	0
VUC	77	Caucasian	Not Hispanic or Latino [1]	Female [1]	0	0	0	1	0	0	0	1	4	4	13	1	0	1	0	0	0	0	0
VUC	44	Declined	Hispanic or Latino [2]	Female [1]	0	0	0	0	0	0	0	0	4	6	13	1	0	1	0	0	0	0	0
VUC	51	Caucasian	Not Hispanic or Latino [1]	Male [2]	1	0	0	0	0	0	0	0	4	3	7	1	0	1	0	0	0	0	0
VUC	31	Caucasian	Hispanic or Latino [2]	Female [1]	0	0	0	0	0	0	0	0	4	4	XX	1	0	1	0	0	0	0	0
VUC	56	Caucasian	Not Hispanic or Latino [1]	Female [1]	0	0	1	0	0	0	0	1	3	3	11	1	0	1	1	0	0	1	1
VUC	45	Caucasian	Hispanic or Latino [2]	Female [1]	0	0	0	0	0	0	0	0	3	3	34	1	0	1	0	0	0	0	0
VUC	53	Black	Not Hispanic or Latino [1]	Female [1]	0	0	0	1	1	0	0	0	3	3	4	1	0	1	1	0	0	1	1
VUC	23	Caucasian	Not Hispanic or Latino [1]	Female [1]	0	0	0	0	0	0	0	0	2	4	3	1	0	1	0	0	0	0	0
VUC	71	Caucasian	Not Hispanic or Latino [1]	Female [1]	0	0	0	0	0	0	0	1	3	7	12	1	0	1	1	0	0	1	1
VUC	39	Black	Not Hispanic or Latino [1]	Male [2]	0	0	0	0	0	0	0	0	4	3	XX	1	0	1	0	0	0	0	0
VUC	52	Black	Not Hispanic or Latino [1]	Female [1]	0	0	0	0	0	0	0	1	4	3	5	1	0	1	0	0	0	0	0
VUC	50	Black	Not Hispanic or Latino [1]	Female [1]	0	0	0	0	1	0	0	1	4	3	15	1	0	1	0	0	0	0	0
VUC	56	Black	Not Hispanic or Latino [1]	Male [2]	0	0	0	0	1	1	1	1	2	3	40	1	0	1	1	0	0	1	1
VUC	28	Caucasian	Not Hispanic or Latino [1]	Female [1]	0	0	0	0	0	0	0	0	3	6	XX	1	0	1	0	0	0	0	0
VUC	44	Caucasian	Hispanic or Latino [2]	Female [1]	0	0	0	0	0	0	0	0	4	3	14	1	0	1	0	0	0	0	0
VUC	78	Caucasian	Not Hispanic or Latino [1]	Male [2]	0	0	0	1	0	0	0	1	3	7	XX	1	0	1	0	0	0	0	0
VUC	81	Caucasian	Not Hispanic or Latino [1]	Female [1]	0	0	0	1	1	0	0	1	3	5	6	1	0	1	0	0	0	0	0
VUC	74	Black	Not Hispanic or Latino [1]	Female [1]	1	0	0	0	0	0	0	1	3	4	6	1	0	1	0	0	0	0	0
VUC	86	Caucasian	Not Hispanic or Latino [1]	Female [1]	0	0	0	1	0	0	0	1	4	8	14	1	0	1	0	0	0	0	0
VUC	40	Caucasian	Hispanic or Latino [2]	Male [2]	0	0	0	0	0	0	0	0	3	4	XX	1	0	1	0	0	0	0	0
VUC	77	Black	Not Hispanic or Latino [1]	Female [1]	0	0	0	0	1	0	0	1	5	6	42	1	0	1	0	0	0	0	0
VUC	41	Caucasian	Not Hispanic or Latino [1]	Male [2]	0	0	0	0	0	0	0	1	4	4	12	1	0	1	0	0	0	0	0
VUC	65	Caucasian	Not Hispanic or Latino [1]	Female [1]	0	0	0	0	1	0	0	0	2	4	12	1	0	1	1	0	0	1	1
VUC	68	Caucasian	Not Hispanic or Latino [1]	Female [1]	0	0	0	0	0	0	0	1	3	3	5	1	0	1	1	2	0	3	1
VUC	35	Black	Not Hispanic or Latino [1]	Female [1]	0	0	0	0	0	0	0	0	4	4	XX	1	0	1	0	0	0	0	0
VUC	37	Asian	Hispanic or Latino [2]	Male [2]	0	0	0	0	0	0	0	0	4	3	XX	1	0	1	0	0	0	0	0
VUC	63	Black	Not Hispanic or Latino [1]	Female [1]	1	0	0	0	1	0	0	1	3	5	30	1	0	1	1	0	0	1	1
VUC	43	Caucasian	Not Hispanic or Latino [1]	Female [1]	0	0	0	0	0	0	0	0	4	5	13	1	0	1	0	0	0	0	0
VUC	52	Black	Not Hispanic or Latino [1]	Female [1]	0	0	0	0	1	0	0	1	3	4	38	1	0	1	0	0	1	1	1
VUC	53	Caucasian	Not Hispanic or Latino [1]	Female [1]	0	0	0	0	0	0	0	0	3	3	57	1	0	1	0	0	0	0	0
VUC	47	Caucasian	Not Hispanic or Latino [1]	Male [2]	0	0	0	0	0	0	0	0	3	4	15	1	0	1	1	0	0	1	1
VUC	15	Caucasian	Not Hispanic or Latino [1]	Female [1]	0	0	0	0	0	0	0	0	3	4	32	1	0	1	1	0	0	1	1
VUC	29	Caucasian	Not Hispanic or Latino [1]	Female [1]	0	0	0	0	0	0	0	0	4	7	XX	1	0	1	0	0	0	0	0
VUC	4	Declined	Not Hispanic or Latino [1]	Female [1]	0	0	0	0	0	0	0	0	4	4	XX	1	0	1	0	0	0	0	0
VUC	33	Black	Hispanic or Latino [2]	Female [1]	0	0	0	0	0	0	0	0	3	3	13	1	0	1	0	0	0	0	0
VUC	41	Black	Not Hispanic or Latino [1]	Male [2]	0	1	0	0	1	1	0	1	3	3	18	1	0	1	1	0	0	1	1
VUC	65	Declined	Declined [4]	Female [1]	0	0	0	1	0	0	0	0	3	4	21	1	0	1	1	0	0	1	1
VUC	52	Caucasian	Hispanic or Latino [2]	Male [2]	0	0	0	0	0	0	0	1	3	4	XX	1	0	1	0	0	0	0	0
VUC	81	Caucasian	Not Hispanic or Latino [1]	Male [2]	0	0	0	1	1	0	0	1	3	3	4	1	0	1	1	0	0	1	1
VUC	85	Black	Not Hispanic or Latino [1]	Male [2]	0	0	0	1	1	0	0	1	4	3	XX	1	0	1	0	0	0	0	0
VUC	17	Black, Asian	Not Hispanic or Latino [1]	Male [2]	0	0	0	0	0	0	0	0	3	3	XX	1	0	1	0	0	0	0	0
VUC	36	Black	Not Hispanic or Latino [1]	Female [1]	0	0	0	0	0	0	0	0	3	4	XX	1	0	1	0	0	0	0	0
VUC	34	Black	Not Hispanic or Latino [1]	Female [1]	0	0	0	0	0	0	0	0	3	4	XX	1	0	1	0	0	0	0	0
VUC	52	Caucasian	Hispanic or Latino [2]	Female [1]	0	0	0	0	1	0	0	1	3	3	4	1	0	1	0	0	0	0	0
VUC	61	Caucasian	Not Hispanic or Latino [1]	Female [1]	0	0	0	0	0	0	0	1	2	3	11	1	0	1	1	0	0	0	1
VUC	50	Caucasian	Not Hispanic or Latino [1]	Female [1]	0	0	0	0	0	0	0	0	3	4	XX	1	0	1	0	0	0	0	0
VUC	47	Black	Not Hispanic or Latino [1]	Female [1]	0	0	0	0	0	0	0	1	4	3	XX	1	0	1	0	0	0	0	0
VUC	29	Declined	Declined [4]	Male [2]	0	0	0	0	0	0	0	0	3	3	2	1	0	1	0	0	0	0	0
VUC	42	Caucasian	Not Hispanic or Latino [1]	Male [2]	0	0	0	0	0	0	0	0	3	4	33	1	0	1	1	0	0	0	1
VUC	78	Caucasian	Not Hispanic or Latino [1]	Female [1]	0	0	0	0	0	0	0	1	5	3	6	1	0	1	0	0	0	0	0
VUC	57	Black	Not Hispanic or Latino [1]	Female [1]	1	0	0	0	0	0	0	1	4	4	6	1	0	1	0	0	0	0	0
VUC	44	Black	Not Hispanic or Latino [1]		0	0	0	0	0	0	0	0	4	3	XX	1	0	1	0	0	0	0	0
VUC	37	Caucasian	Not Hispanic or Latino [1]	Male [2]	0	0	0	0	0	0	0	1	3	4	20	1	0	1	1	0	0	0	1
VUC	68	Asian	Not Hispanic or Latino [1]	Female [1]	0	0	0	1	0	1	0	1	3	3	25	1	0	1	0	0	0	0	0
VUC	79	Asian	Not Hispanic or Latino [1]	Male [2]	1	0	0	0	0	0	0	1	3	3	5	1	0	1	1	0	0	0	1
VUC	79	Caucasian	Not Hispanic or Latino [1]		1	1	0	1	0	0	0	1	5	4	26	1	0	1	1	1	0	0	1
VUC	58	Caucasian	Not Hispanic or Latino [1]	Female [1]	0	0	0	0	0	0	0	1	4	3	XX	1	0	1	0	0	0	0	0
VUC	27	Caucasian	Hispanic or Latino [2]	Male [2]	0	0	0	0	0	0	0	0	4	3	XX	1	0	1	0	0	0	0	0

## Sheet: Without_BackER
Group	age	race	ethnicity	sex	CAD	CHF	COPD	hx of cancer	DM	ESRD	TXP	HTN	ED acuity	VUC eval	first eval	comp	cancel	total	30 day	60 day	90 day	total	admit Y/N
No_VUC	82	Caucasian	Not Hispanic or Latino [1]	Female [1]	1	0	0	0	1	0	0	1	4		6	0	1	1	0	0	0	0	0
No_VUC	54	Caucasian	Not Hispanic or Latino [1]	Male [2]	1	0	0	0	1	0	0	1	3		2	0	1	1	1	0	0	1	1
No_VUC	79	Caucasian	Not Hispanic or Latino [1]	Male [2]	0	1	0	0	0	0	0	1	3		4	0	1	1	0	0	0	0	0
No_VUC	32	Black	Not Hispanic or Latino [1]	Female [1]	0	0	0	0	0	0	0	1	3		X	0	1	1	0	0	0	0	0
No_VUC	42	Black	Not Hispanic or Latino [1]	Female [1]	0	0	0	0	0	0	0	1	3		X	0	1	1	0	0	0	0	0
No_VUC	72	Caucasian	Not Hispanic or Latino [1]	Female [1]	1	0	0	0	0	0	0	1	4		22	0	1	1	0	0	0	0	0
No_VUC	26	Black	Not Hispanic or Latino [1]	Female [1]	0	0	0	0	0	0	0	0	3		X	0	1	1	1	0	0	1	1
No_VUC	43	Caucasian	Not Hispanic or Latino [1]	Female [1]	0	0	0	1	0	0	0	0	3		X	0	1	1	0	0	0	0	0
No_VUC	95	Caucasian	Not Hispanic or Latino [1]	Female [1]	0	1	0	0	0	1	0	1	4		2	0	1	1	1	0	0	1	1
No_VUC	23	Caucasian	Hispanic or Latino [2]	Male [2]	0	0	0	0	0	0	0	0	4		X	0	1	1	0	0	0	0	0
No_VUC	63	Black	Not Hispanic or Latino [1]	Female [1]	0	0	0	0	0	0	0	1	3		X	0	1	1	1	0	0	1	1
No_VUC	18	Asian	Not Hispanic or Latino [1]	Female [1]	0	0	0	0	0	0	0	0	4		X	0	1	1	0	0	0	0	0
No_VUC	50	Black	Not Hispanic or Latino [1]	Female [1]	0	0	0	0	0	0	0	1	4		X	0	1	1	0	0	0	0	0
No_VUC	22	Black	Not Hispanic or Latino [1]	Female [1]	0	0	0	0	0	0	0	0	4		X	0	1	1	0	0	0	0	0
No_VUC	61	Black	Not Hispanic or Latino [1]	Male [2]	0	0	0	0	0	0	0	0	4		X	0	1	1	0	0	0	0	0
No_VUC	82	Caucasian	Not Hispanic or Latino [1]	Female [1]	1	0	0	0	0	0	0	1	3		37	0	1	1	2	0	0	2	1
No_VUC	41	Native American	Hispanic or Latino [2]	Female [1]	0	0	0	0	0	0	0	0	3		5	0	1	1	2	1	0	3	1
No_VUC	57	Black	Not Hispanic or Latino [1]	Female [1]	1	1	0	0	1	0	0	1	3		20	0	1	1	0	0	0	0	0
No_VUC	60	Caucasian	Not Hispanic or Latino [1]	Female [1]	0	0	0	0	0	0	0	1	2		8	0	1	1	0	0	0	0	0
No_VUC	58	Black	Not Hispanic or Latino [1]	Female [1]	0	0	0	0	1	0	0	1	3		21	0	1	1	0	0	0	0	0
No_VUC	30	Caucasian	Hispanic or Latino [2]	Female [1]	0	0	0	0	0	0	0	0	3		4	0	1	1	0	0	0	0	0
No_VUC	85	Caucasian	Not Hispanic or Latino [1]	Female [1]	0	0	0	0	0	0	0	1	3		6	0	1	1	0	0	0	0	0
No_VUC	54	Caucasian	Not Hispanic or Latino [1]	Female [1]	0	0	0	0	0	0	0	0	3		9	0	1	1	0	0	0	0	0
No_VUC	59	Black	Not Hispanic or Latino [1]	Female [1]	0	0	0	0	0	0	0	0	4		X	0	1	1	0	0	0	0	0
No_VUC	56	Caucasian	Hispanic or Latino [2]	Male [2]	1	0	0	0	1	0	0	1	3		23	0	1	1	1	0	0	1	1
No_VUC	64	Black	Not Hispanic or Latino [1]	Female [1]	1	1	1	0	1	0	0	1	3		X	0	1	1	0	0	0	0	0
No_VUC	71	Caucasian	Not Hispanic or Latino [1]	Female [1]	1	0	0	1	0	0	0	1	4		2	0	1	1	0	0	0	0	0
No_VUC	82	Caucasian	Not Hispanic or Latino [1]	Female [1]	1	0	1	0	1	1	0	1	4		9	0	1	1	1	0	0	1	1
No_VUC	78	Caucasian	Not Hispanic or Latino [1]	Male [2]	1	1	0	1	0	0	0	1	3		8	0	1	1	0	0	0	0	0
No_VUC	76	Caucasian	Not Hispanic or Latino [1]	Female [1]	0	0	0	0	0	0	0	0	4		30	0	1	1	1	0	0	1	1
No_VUC	41	Caucasian	Not Hispanic or Latino [1]	Female [1]	0	0	0	0	0	0	0	0	3		27	0	1	1	0	0	0	0	0
No_VUC	75	Caucasian	Not Hispanic or Latino [1]	Male [2]	0	0	0	0	1	0	0	1	3		X	0	1	1	0	0	0	0	0
No_VUC	42	Black	Not Hispanic or Latino [1]	Female [1]	0	0	0	0	1	0	0	1	3		X	0	1	1	0	0	0	0	0
No_VUC	31	Black	Not Hispanic or Latino [1]	Female [1]	0	0	0	0	0	0	0	0	4		15	0	1	1	1	0	0	1	1
No_VUC	75	Black	Not Hispanic or Latino [1]	Male [2]	0	0	0	1	0	0	0	0	3		5	0	1	1	0	0	0	0	0
No_VUC	24	Caucasian	Hispanic or Latino [2]	Female [1]	0	0	0	0	0	0	0	0	3		2	0	1	1	0	0	0	0	0
No_VUC	66	Black	Not Hispanic or Latino [1]	Female [1]	1	0	0	0	0	0	0	1	4		X	0	1	1	1	0	0	1	1
No_VUC	77	Caucasian	Not Hispanic or Latino [1]	Female [1]	1	0	0	0	0	1	0	1	3		15	0	1	1	0	0	0	0	0
No_VUC	73	Black	Not Hispanic or Latino [1]	Female [1]	0	0	0	1	0	0	0	1	4		16	0	1	1	0	0	0	0	0
No_VUC	82	Caucasian	Not Hispanic or Latino [1]	Female [1]	0	1	0	1	0	0	0	0	3		17	0	1	1	0	0	0	0	0
No_VUC	23	Black	Not Hispanic or Latino [1]	Male [2]	0	0	0	0	0	0	0	0	3		X	0	1	1	1	0	0	1	1
No_VUC	68	Caucasian	Not Hispanic or Latino [1]	Female [1]	0	1	0	0	1	0	0	1	3		8	0	1	1	1	0	0	1	1
No_VUC	74	Caucasian	Not Hispanic or Latino [1]	Male [2]	0	0	0	0	0	0	0	1	3		6	0	1	1	0	0	0	0	0
No_VUC	49	Black	Not Hispanic or Latino [1]	Male [2]	0	0	0	0	0	0	0	1	2		X	0	1	1	0	0	0	0	0
No_VUC	47	Black	Not Hispanic or Latino [1]	Male [2]	1	0	0	0	0	0	0	1	2		7	0	1	1	3	3	2	8	1
No_VUC	24	Black	Not Hispanic or Latino [1]	Female [1]	0	0	0	0	0	0	0	0	5		X	0	1	1	0	0	0	0	0
No_VUC	57	Asian	Not Hispanic or Latino [1]	Male [2]	0	0	0	0	0	0	0	0	3		X	0	1	1	0	0	0	0	0
No_VUC	83	Caucasian	Not Hispanic or Latino [1]	Female [1]	0	0	0	0	0	0	0	1	4		101	0	1	1	2	1	0	3	1
No_VUC	77	Caucasian	Hispanic or Latino [2]	Female [1]	0	0	0	0	0	0	0	0	2		X	0	1	1	0	0	0	0	0
No_VUC	30	Black	Not Hispanic or Latino [1]	Female [1]	0	0	0	0	0	0	0	1	3		1	0	1	1	0	0	0	0	0
No_VUC	42	Black	Not Hispanic or Latino [1]	Female [1]	0	0	0	0	0	0	0	0	3		X	0	1	1	0	0	0	0	0
No_VUC	68	Caucasian	Not Hispanic or Latino [1]	Female [1]	0	0	0	0	0	0	0	1	2		28	0	1	1	0	0	0	0	0
No_VUC	31	Black	Not Hispanic or Latino [1]	Female [1]	0	0	0	0	0	0	0	0	4		X	0	1	1	0	0	0	0	0
No_VUC	22	Black	Not Hispanic or Latino [1]	Female [1]	0	0	0	0	0	0	0	0	3		X	0	1	1	0	0	1	1	1
No_VUC	34	Black	Not Hispanic or Latino [1]	Female [1]	0	0	0	0	1	0	0	1	4		X	0	1	1	0	0	0	0	0
No_VUC	21	Black	Not Hispanic or Latino [1]	Female [1]	0	0	0	0	1	0	0	1	3		X	0	1	1	0	0	0	0	0
No_VUC	52	Black	Not Hispanic or Latino [1]	Female [1]	0	0	0	0	0	0	0	0	4		X	0	1	1	1	0	0	1	1
No_VUC	66	Caucasian	Not Hispanic or Latino [1]	Female [1]	0	0	0	0	0	0	0	1	4		13	0	1	1	0	0	0	0	0
No_VUC	66	Asian	Not Hispanic or Latino [1]	Male [2]	1	1	0	0	0	0	0	1	3		5	0	1	1	0	0	0	0	0
No_VUC	12	Black	Not Hispanic or Latino [1]	Male [2]	0	0	0	0	0	0	0	0	4		X	0	1	1	0	0	0	0	0
No_VUC	30	Black	Not Hispanic or Latino [1]	Male [2]	0	0	0	0	0	0	0	0	4		X	0	1	1	0	0	0	0	0
No_VUC	27	Black	Not Hispanic or Latino [1]	Male [2]	0	0	0	0	0	0	0	0	3		X	0	1	1	0	0	0	0	0
No_VUC	43	Black	Not Hispanic or Latino [1]	Female [1]	0	0	0	0	0	0	0	0	3		X	0	1	1	0	1	0	1	1
No_VUC	51	Caucasian	Hispanic or Latino [2]	Female [1]	0	0	0	0	0	0	0	1	4		41	0	1	1	2	0	0	2	1
No_VUC	55	Caucasian	Not Hispanic or Latino [1]	Female [1]	0	0	0	1	1	0	0	0	3		3	0	1	1	0	0	0	0	0
No_VUC	42	Black	Not Hispanic or Latino [1]	Male [2]	0	0	0	0	0	0	0	0	3		X	0	1	1	1	0	0	1	1
No_VUC	41	Caucasian, Black	Not Hispanic or Latino [1]	Female [1]	0	0	0	0	0	0	0	0	4		X	0	1	1	0	0	0	0	0
No_VUC	77	Asian	Not Hispanic or Latino [1]	Male [2]	0	0	0	0	0	0	0	1	3		53	0	1	1	0	0	0	0	0
No_VUC	77	Caucasian	Declined [4]	Male [2]	0	0	0	0	0	0	0	0	3		1	0	1	1	1	0	0	0	1
No_VUC	6	Caucasian	Hispanic or Latino [2]	Female [1]	0	0	0	0	0	0	0	0	3		X	0	1	1	0	0	0	0	0
No_VUC	63	Caucasian	Not Hispanic or Latino [1]	Female [1]	0	0	0	0	1	0	0	1	4		X	0	1	1	0	0	0	0	0
No_VUC	32	Black	Not Hispanic or Latino [1]	Female [1]	0	0	0	0	0	0	0	0	3		X	0	1	1	0	0	0	0	0
VUC	61	Black	Not Hispanic or Latino [1]	Male [2]	1	0	1	1	1	0	0	1	3	3	11	1	0	1	0	1	0	1	1
VUC	70	Black	Not Hispanic or Latino [1]	Female [1]	1	0	1	0	1	0	0	1	3	3	8	1	0	1	0	0	0	0	0
VUC	74	Caucasian	Not Hispanic or Latino [1]	Female [1]	0	0	0	0	0	0	0	0	4	3	0	1	0	1	0	0	0	0	0
VUC	33	Asian	Not Hispanic or Latino [1]	Male [2]	0	0	0	0	1	0	0	0	3	4	XX	1	0	1	0	0	0	0	0
VUC	48	Caucasian	Not Hispanic or Latino [1]	Female [1]	0	0	0	0	0	0	0	0	4	4	137	1	0	1	0	0	0	0	0
VUC	57	Black	Not Hispanic or Latino [1]	Female [1]	1	0	0	0	0	0	0	1	3	3	10	1	0	1	1	0	0	1	1
VUC	83	Caucasian	Hispanic or Latino [2]	Female [1]	1	0	0	0	0	0	0	0	4	3	28	1	0	1	0	0	0	0	0
VUC	52	Black	Not Hispanic or Latino [1]	Female [1]	0	0	0	0	0	0	0	1	4	4	16	1	0	1	0	0	0	0	0
VUC	40	Caucasian	Not Hispanic or Latino [1]	Female [1]	0	0	0	0	0	0	0	0	3	4	6	1	0	1	0	0	0	0	0
VUC	60	Black	Not Hispanic or Latino [1]	Female [1]	0	0	0	0	0	0	0	1	4	4	7	1	0	1	1	0	0	1	0
VUC	27	Caucasian	Not Hispanic or Latino [1]	Female [1]	0	0	0	0	0	0	0	0	3	3	XX	1	0	1	1	0	0	1	1
VUC	67	Caucasian	Not Hispanic or Latino [1]	Female [1]	0	0	0	1	0	0	0	1	4	2	33	1	0	1	0	0	0	0	0
VUC	38	Black	Not Hispanic or Latino [1]	Female [1]	0	0	0	0	0	0	0	0	4	2	XX	1	0	1	0	0	0	0	0
VUC	73	Caucasian	Not Hispanic or Latino [1]	Female [1]	0	0	0	0	0	0	0	0	3	3	21	1	0	1	0	0	0	0	0
VUC	55	Black	Not Hispanic or Latino [1]	Female [1]	0	0	0	1	0	0	0	0	3	4	5	1	0	1	0	0	0	0	0
VUC	60	Caucasian	Not Hispanic or Latino [1]	Female [1]	0	0	0	0	0	0	0	0	4	3	19	1	0	1	0	0	0	0	0
VUC	69	Native American	Not Hispanic or Latino [1]	Female [1]	0	0	0	0	0	0	0	1	3	4	58	1	0	1	0	0	0	0	0
VUC	42	Black	Not Hispanic or Latino [1]	Female [1]	0	0	0	0	0	0	0	0	3	4	7	1	0	1	0	0	0	0	0
VUC	72	Black	Not Hispanic or Latino [1]	Female [1]	0	0	0	1	1	0	0	1	3	3	17	1	0	1	1	0	0	1	1
VUC	24	Caucasian	Not Hispanic or Latino [1]	Female [1]	0	0	0	0	0	0	0	0	3	4	8	1	0	1	0	0	0	0	0
VUC	67	Caucasian	Not Hispanic or Latino [1]	Female [1]	0	0	0	0	0	0	0	1	3	4	8	1	0	1	0	0	0	0	0
VUC	40	Caucasian	Not Hispanic or Latino [1]	Female [1]	0	0	0	0	0	0	0	0	2	3	XX	1	0	1	0	0	0	0	0
VUC	71	Black	Not Hispanic or Latino [1]	Female [1]	0	0	0	1	0	0	0	1	3	3	14	1	0	1	0	0	0	0	0
VUC	68	Caucasian	Not Hispanic or Latino [1]	Male [2]	1	1	0	1	1	0	0	1	3	3	6	1	0	1	0	0	0	0	0
VUC	68	Caucasian	Not Hispanic or Latino [1]	Male [2]	1	0	0	0	0	0	0	1	3	4	19	1	0	1	0	0	0	0	0
VUC	63	Caucasian	Not Hispanic or Latino [1]	Female [1]	0	0	0	0	0	0	0	0	4	4	10	1	0	1	0	0	0	0	0
VUC	82	Caucasian	Not Hispanic or Latino [1]	Female [1]	0	0	0	1	0	0	0	1	3	5	11	1	0	1	0	0	0	0	0
VUC	72	Caucasian	Hispanic or Latino [2]	Female [1]	0	0	0	0	0	0	0	1	3	3	XX	1	0	1	0	0	0	0	0
VUC	84	Black	Not Hispanic or Latino [1]	Female [1]	0	1	0	1	1	0	0	1	3	3	14	1	0	1	0	0	0	0	0
VUC	48	Black	Not Hispanic or Latino [1]	Male [2]	0	0	0	0	1	0	0	1	3	3	14	1	0	1	0	0	0	0	0
VUC	41	Caucasian	Hispanic or Latino [2]	Female [1]	0	0	0	0	0	0	0	1	4	3	XX	1	0	1	0	0	0	0	0
VUC	77	Caucasian	Not Hispanic or Latino [1]	Female [1]	1	0	0	0	0	0	0	1	3	4	65	1	0	1	0	0	0	0	0
VUC	42	Black	Not Hispanic or Latino [1]	Female [1]	0	0	0	0	0	0	0	0	4	3	XX	1	0	1	0	0	0	0	0
VUC	68	Caucasian	Hispanic or Latino [2]	Male [2]	0	0	0	0	0	0	0	1	3	4	6	1	0	1	0	0	0	0	0
VUC	52	Caucasian	Not Hispanic or Latino [1]	Female [1]	0	0	0	0	1	0	0	1	3	4	24	1	0	1	1	0	0	1	1
VUC	68	Caucasian	Not Hispanic or Latino [1]	Female [1]	0	0	0	0	0	0	0	0	3	3	10	1	0	1	0	1	0	1	1
VUC	35	Black	Not Hispanic or Latino [1]	Female [1]	0	0	0	0	0	0	0	0	3	3	23	1	0	1	0	0	0	0	0
VUC	37	Asian	Not Hispanic or Latino [1]	Male [2]	0	0	0	0	0	0	0	1	4	4	5	1	0	1	0	0	0	0	0
VUC	31	Black	Not Hispanic or Latino [1]	Male [2]	0	0	0	0	0	0	0	0	3	4	XX	1	0	1	0	0	0	0	0
VUC	72	Black	Not Hispanic or Latino [1]	Female [1]	0	0	0	1	0	0	0	0	3	4	20	1	0	1	0	0	0	0	0
VUC	77	Caucasian	Not Hispanic or Latino [1]	Female [1]	0	0	0	1	0	0	0	1	3	3	6	1	0	1	1	0	0	1	1
VUC	65	Caucasian	Not Hispanic or Latino [1]	Female [1]	0	0	0	0	0	0	0	1	3	3	14	1	0	1	0	0	0	0	0
VUC	34	Black	Not Hispanic or Latino [1]	Male [2]	0	0	0	0	0	0	0	0	3	5	XX	1	0	1	0	0	0	0	0
VUC	38	Caucasian	Not Hispanic or Latino [1]	Female [1]	0	0	0	0	0	0	0	1	4	3	XX	1	0	1	0	0	0	0	0
VUC	43	Caucasian	Not Hispanic or Latino [1]	Female [1]	0	0	0	0	0	0	0	1	3	3	37	1	0	1	0	0	0	0	0
VUC	72	Caucasian	Not Hispanic or Latino [1]	Female [1]	0	0	0	0	0	0	0	1	3	5	26	1	0	1	0	0	0	0	0
VUC	42	Black	Not Hispanic or Latino [1]	Female [1]	0	0	0	0	0	0	0	1	3	1	2	1	0	1	0	0	0	0	0
VUC	72	Caucasian	Not Hispanic or Latino [1]	Female [1]	0	0	0	1	0	0	0	0	4	3	78	1	0	1	0	0	0	0	0
VUC	47	Black	Not Hispanic or Latino [1]	Female [1]	1	0	0	0	0	0	0	1	3	4	XX	1	0	1	0	0	0	0	0
VUC	19	Caucasian	Hispanic or Latino [2]	Female [1]	0	0	0	0	0	0	0	0	2	4	XX	1	0	1	1	0	0	1	1
VUC	67	Caucasian	Not Hispanic or Latino [1]	Female [1]	0	0	0	0	0	0	0	1	4	5	21	1	0	1	1	0	0	1	1
VUC	83	Caucasian	Not Hispanic or Latino [1]	Female [1]	1	0	0	0	0	0	0	1	2	3	4	1	0	1	0	0	0	0	0
VUC	51	Caucasian	Hispanic or Latino [2]	Female [1]	0	0	0	0	0	0	0	1	3	3	XX	1	0	1	0	1	0	1	1
VUC	61	Caucasian	Hispanic or Latino [2]	Female [1]	0	0	0	0	0	0	0	0	3	3	29	1	0	1	0	0	0	0	0
VUC	45	Asian	Hispanic or Latino [2]	Female [1]	0	0	0	0	1	0	0	1	3	4	9	1	0	1	0	0	0	0	0
VUC	51	Asian	Not Hispanic or Latino [1]	Female [1]	0	0	0	1	1	0	0	1	3	3	20	1	0	1	0	0	0	0	0
VUC	59	Caucasian	Hispanic or Latino [2]	Male [2]	0	0	0	0	1	0	0	0	3	5	XX	1	0	1	0	0	0	0	0
VUC	60	Caucasian	Not Hispanic or Latino [1]	Male [2]	0	0	0	0	0	0	0	1	2	3	59	1	0	1	0	0	0	0	0
VUC	61	Caucasian	Not Hispanic or Latino [1]	Male [2]	1	1	0	0	1	0	0	1	3	6	17	1	0	1	0	0	0	0	0
VUC	54	Black	Not Hispanic or Latino [1]	Female [1]	0	0	0	0	0	0	0	0	4	3	9	1	0	1	0	0	0	0	0
VUC	28	Caucasian	Not Hispanic or Latino [1]	Female [1]	0	0	0	0	0	0	0	0	3	4	XX	1	0	1	0	0	0	0	0
VUC	77	Caucasian	Not Hispanic or Latino [1]	Female [1]	0	1	0	1	1	0	0	1	4	3	4	1	0	1	1	0	0	1	1
VUC	65	Caucasian	Not Hispanic or Latino [1]	Male [2]	1	0	0	0	0	0	0	1	3	6	XX	1	0	1	0	0	0	0	0
VUC	41	Caucasian	Not Hispanic or Latino [1]	Female [1]	0	0	0	0	0	0	0	1	3	6	13	1	0	1	0	0	0	0	0
VUC	60	Caucasian	Not Hispanic or Latino [1]	Male [2]	0	0	0	0	0	0	0	0	4	4	11	1	0	1	0	0	0	0	0
VUC	58	Caucasian	Not Hispanic or Latino [1]	Female [1]	0	0	0	0	1	0	0	1	3	4	9	1	0	1	0	0	0	0	0
VUC	65	Caucasian	Not Hispanic or Latino [1]	Male [2]	0	0	0	1	0	0	0	0	3	4	XX	1	0	1	0	0	0	0	0
VUC	35	Caucasian	Not Hispanic or Latino [1]	Female [1]	0	0	0	0	0	0	0	0	3	4	XX	1	0	1	0	1	0	1	1
VUC	35	Caucasian	Not Hispanic or Latino [1]	Male [2]	0	0	0	0	0	0	0	0	3	5	8	1	0	1	0	0	0	0	0
VUC	41	Caucasian	Hispanic or Latino [2]	Female [1]	1	0	0	0	1	0	0	1	4	3	XX	1	0	1	0	0	0	0	0
VUC	77	Caucasian	Not Hispanic or Latino [1]	Female [1]	0	0	0	0	0	0	0	1	3	4	3	1	0	1	0	0	0	0	0
VUC	39	Black	Not Hispanic or Latino [1]	Male [2]	0	0	0	0	0	1	0	1	2	4	8	1	0	1	0	1	0	1	1
VUC	49	Caucasian	Not Hispanic or Latino [1]	Female [1]	0	0	0	0	0	0	0	0	4	4	XX	1	0	1	0	0	0	0	0
VUC	43	Black	Not Hispanic or Latino [1]	Female [1]	0	0	0	0	0	0	0	0	4	3	XX	1	0	1	0	0	0	0	0
VUC	65	Black	Not Hispanic or Latino [1]	Female [1]	0	0	0	0	0	0	0	0	3	3	8	1	0	1	0	0	0	0	0
VUC	73	Caucasian	Not Hispanic or Latino [1]	Male [2]	0	0	0	0	1	0	0	1	3	3	67	1	0	1	0	0	0	0	0
VUC	74	Caucasian	Not Hispanic or Latino [1]	Female [1]	0	0	0	0	0	0	0	1	4	3	24	1	0	1	0	0	0	0	0
VUC	67	Declined	Hispanic or Latino [2]	Female [1]	0	0	0	0	0	0	0	0	4	3	47	1	0	1	0	0	0	0	0
VUC	68	Black	Not Hispanic or Latino [1]	Female [1]	0	0	0	0	1	1	0	1	3	4	37	1	0	1	0	0	0	0	0
VUC	42	Black	Not Hispanic or Latino [1]	Female [1]	0	0	0	0	0	0	0	1	3	4	XX	1	0	1	0	0	0	0	0
VUC	46	Caucasian	Hispanic or Latino [2]	Female [1]	0	0	0	0	0	0	0	0	3	3	XX	1	0	1	0	0	0	0	0
VUC	47	Caucasian	Not Hispanic or Latino [1]	Male [2]	0	0	0	0	0	0	0	1	3	3	3	1	0	1	0	0	0	0	0
VUC	55	Black	Not Hispanic or Latino [1]	Female [1]	1	1	0	0	1	0	0	1	3	3	XX	1	0	1	0	0	0	0	0
VUC	74	Caucasian	Not Hispanic or Latino [1]	Female [1]	0	0	0	0	1	0	0	1	3	3	XX	1	0	1	1	0	0	1	1
VUC	63	Caucasian	Not Hispanic or Latino [1]	Female [1]	1	0	0	1	0	0	0	0	3	3	13	1	0	1	0	0	0	0	0
VUC	30	Black	Not Hispanic or Latino [1]	Female [1]	0	0	0	0	0	0	0	0	3	3	XX	1	0	1	0	0	0	0	0
VUC	76	Black	Not Hispanic or Latino [1]	Female [1]	0	0	0	0	0	0	0	1	3	3	XX	1	0	1	0	0	0	0	0
VUC	74	Caucasian	Not Hispanic or Latino [1]	Male [2]	0	0	0	1	0	0	0	1	3	4	51	1	0	1	0	0	0	0	0
VUC	69	Caucasian	Not Hispanic or Latino [1]	Male [2]	0	0	0	0	0	0	0	1	3	3	1	1	0	1	0	0	0	0	0
VUC	84	Caucasian	Not Hispanic or Latino [1]	Female [1]	0	0	0	0	0	0	0	1	3	3	XX	1	0	1	0	1	0	1	1
VUC	48	Black, other	Not Hispanic or Latino [1]	Male [2]	0	0	0	0	0	0	0	0	3	4	19	1	0	1	0	0	0	0	0
VUC	61	Black	Not Hispanic or Latino [1]	Male [2]	0	0	0	1	1	1	1	1	3	4	5	1	0	1	0	0	0	0	0
VUC	68	Black	Not Hispanic or Latino [1]	Male [2]	0	0	1	1	0	0	0	1	3	5	73	1	0	1	0	0	0	0	0
VUC	75	Caucasian	Not Hispanic or Latino [1]	Female [1]	1	0	0	0	1	0	0	1	3	7	5	1	0	1	0	0	0	0	0
VUC	64	Caucasian	Not Hispanic or Latino [1]	Female [1]	0	0	0	0	0	0	0	1	3	3	8	1	0	1	1	0	0	1	1
VUC	30	Black	Not Hispanic or Latino [1]	Male [2]	0	0	0	0	0	0	0	0	4	3	XX	1	0	1	0	0	0	0	0
VUC	71	Caucasian	Not Hispanic or Latino [1]	Male [2]	0	0	0	0	1	0	0	1	3	4	20	1	0	1	0	0	0	0	0
VUC	79	Caucasian	Not Hispanic or Latino [1]	Male [2]	0	0	0	0	0	0	0	1	4	4	48	1	0	1	0	0	0	0	0
VUC	77	Caucasian	Not Hispanic or Latino [1]	Female [1]	0	0	0	1	0	0	0	1	4	4	13	1	0	1	0	0	0	0	0
VUC	44	Declined	Hispanic or Latino [2]	Female [1]	0	0	0	0	0	0	0	0	4	6	13	1	0	1	0	0	0	0	0
VUC	51	Caucasian	Not Hispanic or Latino [1]	Male [2]	1	0	0	0	0	0	0	0	4	3	7	1	0	1	0	0	0	0	0
VUC	31	Caucasian	Hispanic or Latino [2]	Female [1]	0	0	0	0	0	0	0	0	4	4	XX	1	0	1	0	0	0	0	0
VUC	56	Caucasian	Not Hispanic or Latino [1]	Female [1]	0	0	1	0	0	0	0	1	3	3	11	1	0	1	1	0	0	1	1
VUC	45	Caucasian	Hispanic or Latino [2]	Female [1]	0	0	0	0	0	0	0	0	3	3	34	1	0	1	0	0	0	0	0
VUC	23	Caucasian	Not Hispanic or Latino [1]	Female [1]	0	0	0	0	0	0	0	0	2	4	3	1	0	1	0	0	0	0	0
VUC	71	Caucasian	Not Hispanic or Latino [1]	Female [1]	0	0	0	0	0	0	0	1	3	7	12	1	0	1	1	0	0	1	1
VUC	39	Black	Not Hispanic or Latino [1]	Male [2]	0	0	0	0	0	0	0	0	4	3	XX	1	0	1	0	0	0	0	0
VUC	52	Black	Not Hispanic or Latino [1]	Female [1]	0	0	0	0	0	0	0	1	4	3	5	1	0	1	0	0	0	0	0
VUC	50	Black	Not Hispanic or Latino [1]	Female [1]	0	0	0	0	1	0	0	1	4	3	15	1	0	1	0	0	0	0	0
VUC	56	Black	Not Hispanic or Latino [1]	Male [2]	0	0	0	0	1	1	1	1	2	3	40	1	0	1	1	0	0	1	1
VUC	28	Caucasian	Not Hispanic or Latino [1]	Female [1]	0	0	0	0	0	0	0	0	3	6	XX	1	0	1	0	0	0	0	0
VUC	44	Caucasian	Hispanic or Latino [2]	Female [1]	0	0	0	0	0	0	0	0	4	3	14	1	0	1	0	0	0	0	0
VUC	78	Caucasian	Not Hispanic or Latino [1]	Male [2]	0	0	0	1	0	0	0	1	3	7	XX	1	0	1	0	0	0	0	0
VUC	81	Caucasian	Not Hispanic or Latino [1]	Female [1]	0	0	0	1	1	0	0	1	3	5	6	1	0	1	0	0	0	0	0
VUC	74	Black	Not Hispanic or Latino [1]	Female [1]	1	0	0	0	0	0	0	1	3	4	6	1	0	1	0	0	0	0	0
VUC	86	Caucasian	Not Hispanic or Latino [1]	Female [1]	0	0	0	1	0	0	0	1	4	8	14	1	0	1	0	0	0	0	0
VUC	40	Caucasian	Hispanic or Latino [2]	Male [2]	0	0	0	0	0	0	0	0	3	4	XX	1	0	1	0	0	0	0	0
VUC	77	Black	Not Hispanic or Latino [1]	Female [1]	0	0	0	0	1	0	0	1	5	6	42	1	0	1	0	0	0	0	0
VUC	41	Caucasian	Not Hispanic or Latino [1]	Male [2]	0	0	0	0	0	0	0	1	4	4	12	1	0	1	0	0	0	0	0
VUC	68	Caucasian	Not Hispanic or Latino [1]	Female [1]	0	0	0	0	0	0	0	1	3	3	5	1	0	1	1	2	0	3	1
VUC	35	Black	Not Hispanic or Latino [1]	Female [1]	0	0	0	0	0	0	0	0	4	4	XX	1	0	1	0	0	0	0	0
VUC	37	Asian	Hispanic or Latino [2]	Male [2]	0	0	0	0	0	0	0	0	4	3	XX	1	0	1	0	0	0	0	0
VUC	63	Black	Not Hispanic or Latino [1]	Female [1]	1	0	0	0	1	0	0	1	3	5	30	1	0	1	1	0	0	1	1
VUC	43	Caucasian	Not Hispanic or Latino [1]	Female [1]	0	0	0	0	0	0	0	0	4	5	13	1	0	1	0	0	0	0	0
VUC	52	Black	Not Hispanic or Latino [1]	Female [1]	0	0	0	0	1	0	0	1	3	4	38	1	0	1	0	0	1	1	1
VUC	53	Caucasian	Not Hispanic or Latino [1]	Female [1]	0	0	0	0	0	0	0	0	3	3	57	1	0	1	0	0	0	0	0
VUC	15	Caucasian	Not Hispanic or Latino [1]	Female [1]	0	0	0	0	0	0	0	0	3	4	32	1	0	1	1	0	0	1	1
VUC	29	Caucasian	Not Hispanic or Latino [1]	Female [1]	0	0	0	0	0	0	0	0	4	7	XX	1	0	1	0	0	0	0	0
VUC	4	Declined	Not Hispanic or Latino [1]	Female [1]	0	0	0	0	0	0	0	0	4	4	XX	1	0	1	0	0	0	0	0
VUC	33	Black	Hispanic or Latino [2]	Female [1]	0	0	0	0	0	0	0	0	3	3	13	1	0	1	0	0	0	0	0
VUC	65	Declined	Declined [4]	Female [1]	0	0	0	1	0	0	0	0	3	4	21	1	0	1	1	0	0	1	1
VUC	52	Caucasian	Hispanic or Latino [2]	Male [2]	0	0	0	0	0	0	0	1	3	4	XX	1	0	1	0	0	0	0	0
VUC	81	Caucasian	Not Hispanic or Latino [1]	Male [2]	0	0	0	1	1	0	0	1	3	3	4	1	0	1	1	0	0	1	1
VUC	85	Black	Not Hispanic or Latino [1]	Male [2]	0	0	0	1	1	0	0	1	4	3	XX	1	0	1	0	0	0	0	0
VUC	17	Black, Asian	Not Hispanic or Latino [1]	Male [2]	0	0	0	0	0	0	0	0	3	3	XX	1	0	1	0	0	0	0	0
VUC	36	Black	Not Hispanic or Latino [1]	Female [1]	0	0	0	0	0	0	0	0	3	4	XX	1	0	1	0	0	0	0	0
VUC	34	Black	Not Hispanic or Latino [1]	Female [1]	0	0	0	0	0	0	0	0	3	4	XX	1	0	1	0	0	0	0	0
VUC	52	Caucasian	Hispanic or Latino [2]	Female [1]	0	0	0	0	1	0	0	1	3	3	4	1	0	1	0	0	0	0	0
VUC	61	Caucasian	Not Hispanic or Latino [1]	Female [1]	0	0	0	0	0	0	0	1	2	3	11	1	0	1	1	0	0	0	1
VUC	50	Caucasian	Not Hispanic or Latino [1]	Female [1]	0	0	0	0	0	0	0	0	3	4	XX	1	0	1	0	0	0	0	0
VUC	47	Black	Not Hispanic or Latino [1]	Female [1]	0	0	0	0	0	0	0	1	4	3	XX	1	0	1	0	0	0	0	0
VUC	29	Declined	Declined [4]	Male [2]	0	0	0	0	0	0	0	0	3	3	2	1	0	1	0	0	0	0	0
VUC	42	Caucasian	Not Hispanic or Latino [1]	Male [2]	0	0	0	0	0	0	0	0	3	4	33	1	0	1	1	0	0	0	1
VUC	78	Caucasian	Not Hispanic or Latino [1]	Female [1]	0	0	0	0	0	0	0	1	5	3	6	1	0	1	0	0	0	0	0
VUC	57	Black	Not Hispanic or Latino [1]	Female [1]	1	0	0	0	0	0	0	1	4	4	6	1	0	1	0	0	0	0	0
VUC	44	Black	Not Hispanic or Latino [1]		0	0	0	0	0	0	0	0	4	3	XX	1	0	1	0	0	0	0	0
VUC	37	Caucasian	Not Hispanic or Latino [1]	Male [2]	0	0	0	0	0	0	0	1	3	4	20	1	0	1	1	0	0	0	1
VUC	68	Asian	Not Hispanic or Latino [1]	Female [1]	0	0	0	1	0	1	0	1	3	3	25	1	0	1	0	0	0	0	0
VUC	58	Caucasian	Not Hispanic or Latino [1]	Female [1]	0	0	0	0	0	0	0	1	4	3	XX	1	0	1	0	0	0	0	0
VUC	27	Caucasian	Hispanic or Latino [2]	Male [2]	0	0	0	0	0	0	0	0	4	3	XX	1	0	1	0	0	0	0	0

## Sheet: Secondary_Outcome_OPeval
Group	age	race	ethnicity	sex	CAD	CHF	COPD	DM	TXP	HTN	ESI	VUC eval (in days after ED discharge)	Outpatient eval Y/N	First outpatient eval time (in days after ED dischage)	comp	cancel	total	admit Y/N
No_VUC	82	Caucasian	Not Hispanic or Latino [1]	Female [1]	1	0	0	1	0	1	4		1	6	0	1	1	0
No_VUC	54	Caucasian	Not Hispanic or Latino [1]	Male [2]	1	0	0	1	0	1	3		1	2	0	1	1	1
No_VUC	79	Caucasian	Not Hispanic or Latino [1]	Male [2]	0	1	0	0	0	1	3		1	4	0	1	1	0
No_VUC	32	Black	Not Hispanic or Latino [1]	Female [1]	0	0	0	0	0	1	3		0	X	0	1	1	0
No_VUC	42	Black	Not Hispanic or Latino [1]	Female [1]	0	0	0	0	0	1	3		0	X	0	1	1	0
No_VUC	72	Caucasian	Not Hispanic or Latino [1]	Female [1]	1	0	0	0	0	1	4		1	22	0	1	1	0
No_VUC	26	Black	Not Hispanic or Latino [1]	Female [1]	0	0	0	0	0	0	3		0	X	0	1	1	1
No_VUC	43	Caucasian	Not Hispanic or Latino [1]	Female [1]	0	0	0	0	0	0	3		0	X	0	1	1	0
No_VUC	95	Caucasian	Not Hispanic or Latino [1]	Female [1]	0	1	0	0	0	1	4		1	2	0	1	1	1
No_VUC	23	Caucasian	Hispanic or Latino [2]	Male [2]	0	0	0	0	0	0	4		0	X	0	1	1	0
No_VUC	63	Black	Not Hispanic or Latino [1]	Female [1]	0	0	0	0	0	1	3		0	X	0	1	1	1
No_VUC	18	Asian	Not Hispanic or Latino [1]	Female [1]	0	0	0	0	0	0	4		0	X	0	1	1	0
No_VUC	50	Black	Not Hispanic or Latino [1]	Female [1]	0	0	0	0	0	1	4		0	X	0	1	1	0
No_VUC	22	Black	Not Hispanic or Latino [1]	Female [1]	0	0	0	0	0	0	4		0	X	0	1	1	0
No_VUC	61	Black	Not Hispanic or Latino [1]	Male [2]	0	0	0	0	0	0	4		0	X	0	1	1	0
No_VUC	82	Caucasian	Not Hispanic or Latino [1]	Female [1]	1	0	0	0	0	1	3		1	37	0	1	1	1
No_VUC	41	Native American	Hispanic or Latino [2]	Female [1]	0	0	0	0	0	0	3		1	5	0	1	1	1
No_VUC	57	Black	Not Hispanic or Latino [1]	Female [1]	1	1	0	1	0	1	3		1	20	0	1	1	0
No_VUC	60	Caucasian	Not Hispanic or Latino [1]	Female [1]	0	0	0	0	0	1	2		1	8	0	1	1	0
No_VUC	58	Black	Not Hispanic or Latino [1]	Female [1]	0	0	0	1	0	1	3		1	21	0	1	1	0
No_VUC	30	Caucasian	Hispanic or Latino [2]	Female [1]	0	0	0	0	0	0	3		1	4	0	1	1	0
No_VUC	85	Caucasian	Not Hispanic or Latino [1]	Female [1]	0	0	0	0	0	1	3		1	6	0	1	1	0
No_VUC	54	Caucasian	Not Hispanic or Latino [1]	Female [1]	0	0	0	0	0	0	3		1	9	0	1	1	0
No_VUC	59	Black	Not Hispanic or Latino [1]	Female [1]	0	0	0	0	0	0	4		0	X	0	1	1	0
No_VUC	56	Caucasian	Hispanic or Latino [2]	Male [2]	1	0	0	1	0	1	3		1	23	0	1	1	1
No_VUC	64	Black	Not Hispanic or Latino [1]	Female [1]	1	1	1	1	0	1	3		0	X	0	1	1	0
No_VUC	71	Caucasian	Not Hispanic or Latino [1]	Female [1]	1	0	0	0	0	1	4		1	2	0	1	1	0
No_VUC	82	Caucasian	Not Hispanic or Latino [1]	Female [1]	1	0	1	1	0	1	4		1	9	0	1	1	1
No_VUC	78	Caucasian	Not Hispanic or Latino [1]	Male [2]	1	1	0	0	0	1	3		1	8	0	1	1	0
No_VUC	76	Caucasian	Not Hispanic or Latino [1]	Female [1]	0	0	0	0	0	0	4		1	30	0	1	1	1
No_VUC	41	Caucasian	Not Hispanic or Latino [1]	Female [1]	0	0	0	0	0	0	3		1	27	0	1	1	0
No_VUC	75	Caucasian	Not Hispanic or Latino [1]	Male [2]	0	0	0	1	0	1	3		0	X	0	1	1	0
No_VUC	42	Black	Not Hispanic or Latino [1]	Female [1]	0	0	0	1	0	1	3		0	X	0	1	1	0
No_VUC	31	Black	Not Hispanic or Latino [1]	Female [1]	0	0	0	0	0	0	4		1	15	0	1	1	1
No_VUC	75	Black	Not Hispanic or Latino [1]	Male [2]	0	0	0	0	0	0	3		1	5	0	1	1	0
No_VUC	24	Caucasian	Hispanic or Latino [2]	Female [1]	0	0	0	0	0	0	3		1	2	0	1	1	0
No_VUC	66	Black	Not Hispanic or Latino [1]	Female [1]	1	0	0	0	0	1	4		0	X	0	1	1	1
No_VUC	77	Caucasian	Not Hispanic or Latino [1]	Female [1]	1	0	0	0	0	1	3		1	15	0	1	1	0
No_VUC	73	Black	Not Hispanic or Latino [1]	Female [1]	0	0	0	0	0	1	4		1	16	0	1	1	0
No_VUC	82	Caucasian	Not Hispanic or Latino [1]	Female [1]	0	1	0	0	0	0	3		1	17	0	1	1	0
No_VUC	23	Black	Not Hispanic or Latino [1]	Male [2]	0	0	0	0	0	0	3		0	X	0	1	1	1
No_VUC	68	Caucasian	Not Hispanic or Latino [1]	Female [1]	0	1	0	1	0	1	3		1	8	0	1	1	1
No_VUC	74	Caucasian	Not Hispanic or Latino [1]	Male [2]	0	0	0	0	0	1	3		1	6	0	1	1	0
No_VUC	49	Black	Not Hispanic or Latino [1]	Male [2]	0	0	0	0	0	1	2		0	X	0	1	1	0
No_VUC	47	Black	Not Hispanic or Latino [1]	Male [2]	1	0	0	0	0	1	2		1	7	0	1	1	1
No_VUC	24	Black	Not Hispanic or Latino [1]	Female [1]	0	0	0	0	0	0	5		0	X	0	1	1	0
No_VUC	57	Asian	Not Hispanic or Latino [1]	Male [2]	0	0	0	0	0	0	3		0	X	0	1	1	0
No_VUC	83	Caucasian	Not Hispanic or Latino [1]	Female [1]	0	0	0	0	0	1	4		1	101	0	1	1	1
No_VUC	77	Caucasian	Hispanic or Latino [2]	Female [1]	0	0	0	0	0	0	2		0	X	0	1	1	0
No_VUC	30	Black	Not Hispanic or Latino [1]	Female [1]	0	0	0	0	0	1	3		1	1	0	1	1	0
No_VUC	42	Black	Not Hispanic or Latino [1]	Female [1]	0	0	0	0	0	0	3		0	X	0	1	1	0
No_VUC	68	Caucasian	Not Hispanic or Latino [1]	Female [1]	0	0	0	0	0	1	2		1	28	0	1	1	0
No_VUC	31	Black	Not Hispanic or Latino [1]	Female [1]	0	0	0	0	0	0	4		0	X	0	1	1	0
No_VUC	22	Black	Not Hispanic or Latino [1]	Female [1]	0	0	0	0	0	0	3		0	X	0	1	1	1
No_VUC	34	Black	Not Hispanic or Latino [1]	Female [1]	0	0	0	1	0	1	4		0	X	0	1	1	0
No_VUC	21	Black	Not Hispanic or Latino [1]	Female [1]	0	0	0	1	0	1	3		0	X	0	1	1	0
No_VUC	52	Black	Not Hispanic or Latino [1]	Female [1]	0	0	0	0	0	0	4		0	X	0	1	1	1
No_VUC	66	Caucasian	Not Hispanic or Latino [1]	Female [1]	0	0	0	0	0	1	4		1	13	0	1	1	0
No_VUC	66	Asian	Not Hispanic or Latino [1]	Male [2]	1	1	0	0	0	1	3		1	5	0	1	1	0
No_VUC	12	Black	Not Hispanic or Latino [1]	Male [2]	0	0	0	0	0	0	4		0	X	0	1	1	0
No_VUC	30	Black	Not Hispanic or Latino [1]	Male [2]	0	0	0	0	0	0	4		0	X	0	1	1	0
No_VUC	27	Black	Not Hispanic or Latino [1]	Male [2]	0	0	0	0	0	0	3		0	X	0	1	1	0
No_VUC	43	Black	Not Hispanic or Latino [1]	Female [1]	0	0	0	0	0	0	3		0	X	0	1	1	1
No_VUC	51	Caucasian	Hispanic or Latino [2]	Female [1]	0	0	0	0	0	1	4		1	41	0	1	1	1
No_VUC	55	Caucasian	Not Hispanic or Latino [1]	Female [1]	0	0	0	1	0	0	3		1	3	0	1	1	0
No_VUC	42	Black	Not Hispanic or Latino [1]	Male [2]	0	0	0	0	0	0	3		0	X	0	1	1	1
No_VUC	41	Caucasian, Black	Not Hispanic or Latino [1]	Female [1]	0	0	0	0	0	0	4		0	X	0	1	1	0
No_VUC	77	Asian	Not Hispanic or Latino [1]	Male [2]	0	0	0	0	0	1	3		1	53	0	1	1	0
No_VUC	77	Caucasian	Declined [4]	Male [2]	0	0	0	0	0	0	3		1	1	0	1	1	1
No_VUC	6	Caucasian	Hispanic or Latino [2]	Female [1]	0	0	0	0	0	0	3		0	X	0	1	1	0
No_VUC	63	Caucasian	Not Hispanic or Latino [1]	Female [1]	0	0	0	1	0	1	4		0	X	0	1	1	0
No_VUC	32	Black	Not Hispanic or Latino [1]	Female [1]	0	0	0	0	0	0	3		0	X	0	1	1	0
VUC	61	Black	Not Hispanic or Latino [1]	Male [2]	1	0	1	1	0	1	3	3	1	11	1	0	1	0
VUC	70	Black	Not Hispanic or Latino [1]	Female [1]	1	0	1	1	0	1	3	3	1	8	1	0	1	0
VUC	74	Caucasian	Not Hispanic or Latino [1]	Female [1]	0	0	0	0	0	0	4	3	1	0	1	0	1	0
VUC	33	Asian	Not Hispanic or Latino [1]	Male [2]	0	0	0	1	0	0	3	4	0	XX	1	0	1	0
VUC	48	Caucasian	Not Hispanic or Latino [1]	Female [1]	0	0	0	0	0	0	4	4	1	137	1	0	1	0
VUC	57	Black	Not Hispanic or Latino [1]	Female [1]	1	0	0	0	0	1	3	3	1	10	1	0	1	1
VUC	83	Caucasian	Hispanic or Latino [2]	Female [1]	1	0	0	0	0	0	4	3	1	28	1	0	1	0
VUC	52	Black	Not Hispanic or Latino [1]	Female [1]	0	0	0	0	0	1	4	4	1	16	1	0	1	0
VUC	40	Caucasian	Not Hispanic or Latino [1]	Female [1]	0	0	0	0	0	0	3	4	1	6	1	0	1	0
VUC	60	Black	Not Hispanic or Latino [1]	Female [1]	0	0	0	0	0	1	4	4	1	7	1	0	1	1
VUC	27	Caucasian	Not Hispanic or Latino [1]	Female [1]	0	0	0	0	0	0	3	3	0	XX	1	0	1	1
VUC	23	Black	Not Hispanic or Latino [1]	Female [1]	0	0	0	0	0	0	3	5	0	XX	1	0	1	1
VUC	67	Caucasian	Not Hispanic or Latino [1]	Female [1]	0	0	0	0	0	1	4	2	1	33	1	0	1	0
VUC	85	Caucasian	Not Hispanic or Latino [1]	Female [1]	0	0	0	0	0	1	2	3	1	13	1	0	1	1
VUC	38	Black	Not Hispanic or Latino [1]	Female [1]	0	0	0	0	0	0	4	2	0	XX	1	0	1	0
VUC	73	Caucasian	Not Hispanic or Latino [1]	Female [1]	0	0	0	0	0	0	3	3	1	21	1	0	1	0
VUC	55	Black	Not Hispanic or Latino [1]	Female [1]	0	0	0	0	0	0	3	4	1	5	1	0	1	0
VUC	60	Caucasian	Not Hispanic or Latino [1]	Female [1]	0	0	0	0	0	0	4	3	1	19	1	0	1	0
VUC	69	Native American	Not Hispanic or Latino [1]	Female [1]	0	0	0	0	0	1	3	4	1	58	1	0	1	0
VUC	42	Black	Not Hispanic or Latino [1]	Female [1]	0	0	0	0	0	0	3	4	1	7	1	0	1	0
VUC	72	Black	Not Hispanic or Latino [1]	Female [1]	0	0	0	1	0	1	3	3	1	17	1	0	1	1
VUC	46	Caucasian	Not Hispanic or Latino [1]	Female [1]	0	0	0	0	0	0	2	3	1	9	1	0	1	1
VUC	24	Caucasian	Not Hispanic or Latino [1]	Female [1]	0	0	0	0	0	0	3	4	1	8	1	0	1	0
VUC	67	Caucasian	Not Hispanic or Latino [1]	Female [1]	0	0	0	0	0	1	3	4	1	8	1	0	1	0
VUC	40	Caucasian	Not Hispanic or Latino [1]	Female [1]	0	0	0	0	0	0	2	3	0	XX	1	0	1	0
VUC	71	Black	Not Hispanic or Latino [1]	Female [1]	0	0	0	0	0	1	3	3	1	14	1	0	1	0
VUC	68	Caucasian	Not Hispanic or Latino [1]	Male [2]	1	1	0	1	0	1	3	3	1	6	1	0	1	0
VUC	68	Caucasian	Not Hispanic or Latino [1]	Male [2]	1	0	0	0	0	1	3	4	1	19	1	0	1	0
VUC	63	Caucasian	Not Hispanic or Latino [1]	Female [1]	0	0	0	0	0	0	4	4	1	10	1	0	1	0
VUC	82	Caucasian	Not Hispanic or Latino [1]	Female [1]	0	0	0	0	0	1	3	5	1	11	1	0	1	0
VUC	73	Black	Not Hispanic or Latino [1]	Male [2]	0	0	0	1	0	1	3	3	1	11	1	0	1	1
VUC	72	Caucasian	Hispanic or Latino [2]	Female [1]	0	0	0	0	0	1	3	3	0	XX	1	0	1	0
VUC	61	Caucasian	Hispanic or Latino [2]	Female [1]	0	0	0	0	0	1	3	3	1	25	1	0	1	1
VUC	84	Black	Not Hispanic or Latino [1]	Female [1]	0	1	0	1	0	1	3	3	1	14	1	0	1	0
VUC	48	Black	Not Hispanic or Latino [1]	Male [2]	0	0	0	1	0	1	3	3	1	14	1	0	1	0
VUC	41	Caucasian	Hispanic or Latino [2]	Female [1]	0	0	0	0	0	1	4	3	0	XX	1	0	1	0
VUC	77	Caucasian	Not Hispanic or Latino [1]	Female [1]	1	0	0	0	0	1	3	4	1	65	1	0	1	0
VUC	42	Black	Not Hispanic or Latino [1]	Female [1]	0	0	0	0	0	0	4	3	0	XX	1	0	1	0
VUC	68	Caucasian	Hispanic or Latino [2]	Male [2]	0	0	0	0	0	1	3	4	1	6	1	0	1	0
VUC	52	Caucasian	Not Hispanic or Latino [1]	Female [1]	0	0	0	1	0	1	3	4	1	24	1	0	1	1
VUC	68	Caucasian	Not Hispanic or Latino [1]	Female [1]	0	0	0	0	0	0	3	3	1	10	1	0	1	1
VUC	35	Black	Not Hispanic or Latino [1]	Female [1]	0	0	0	0	0	0	3	3	1	23	1	0	1	0
VUC	37	Asian	Not Hispanic or Latino [1]	Male [2]	0	0	0	0	0	1	4	4	1	5	1	0	1	0
VUC	31	Black	Not Hispanic or Latino [1]	Male [2]	0	0	0	0	0	0	3	4	0	XX	1	0	1	0
VUC	72	Black	Not Hispanic or Latino [1]	Female [1]	0	0	0	0	0	0	3	4	1	20	1	0	1	0
VUC	77	Caucasian	Not Hispanic or Latino [1]	Female [1]	0	0	0	0	0	1	3	3	1	6	1	0	1	1
VUC	31	Black	Not Hispanic or Latino [1]	Female [1]	0	0	0	1	0	0	3	4	0	XX	1	0	1	1
VUC	65	Caucasian	Not Hispanic or Latino [1]	Female [1]	0	0	0	0	0	1	3	3	1	14	1	0	1	0
VUC	34	Black	Not Hispanic or Latino [1]	Male [2]	0	0	0	0	0	0	3	5	0	XX	1	0	1	0
VUC	38	Caucasian	Not Hispanic or Latino [1]	Female [1]	0	0	0	0	0	1	4	3	0	XX	1	0	1	0
VUC	43	Caucasian	Not Hispanic or Latino [1]	Female [1]	0	0	0	0	0	1	3	3	1	37	1	0	1	0
VUC	72	Caucasian	Not Hispanic or Latino [1]	Female [1]	0	0	0	0	0	1	3	5	1	26	1	0	1	0
VUC	59	Caucasian	Not Hispanic or Latino [1]	Female [1]	0	0	0	0	0	0	4	5	1	16	1	0	1	1
VUC	42	Black	Not Hispanic or Latino [1]	Female [1]	0	0	0	0	0	1	3	1	1	2	1	0	1	0
VUC	72	Caucasian	Not Hispanic or Latino [1]	Female [1]	0	0	0	0	0	0	4	3	1	78	1	0	1	0
VUC	47	Black	Not Hispanic or Latino [1]	Female [1]	1	0	0	0	0	1	3	4	0	XX	1	0	1	0
VUC	42	Asian	Not Hispanic or Latino [1]	Female [1]	0	0	0	0	0	0	4	4	1	5	1	0	1	1
VUC	19	Caucasian	Hispanic or Latino [2]	Female [1]	0	0	0	0	0	0	2	4	0	XX	1	0	1	1
VUC	67	Caucasian	Not Hispanic or Latino [1]	Female [1]	0	0	0	0	0	1	4	5	1	21	1	0	1	1
VUC	83	Caucasian	Not Hispanic or Latino [1]	Female [1]	1	0	0	0	0	1	2	3	1	4	1	0	1	0
VUC	51	Caucasian	Hispanic or Latino [2]	Female [1]	0	0	0	0	0	1	3	3	0	XX	1	0	1	1
VUC	61	Caucasian	Hispanic or Latino [2]	Female [1]	0	0	0	0	0	0	3	3	1	29	1	0	1	0
VUC	45	Asian	Hispanic or Latino [2]	Female [1]	0	0	0	1	0	1	3	4	1	9	1	0	1	0
VUC	51	Asian	Not Hispanic or Latino [1]	Female [1]	0	0	0	1	0	1	3	3	1	20	1	0	1	0
VUC	59	Caucasian	Hispanic or Latino [2]	Male [2]	0	0	0	1	0	0	3	5	0	XX	1	0	1	0
VUC	60	Caucasian	Not Hispanic or Latino [1]	Male [2]	0	0	0	0	0	1	2	3	1	59	1	0	1	0
VUC	61	Caucasian	Not Hispanic or Latino [1]	Male [2]	1	1	0	1	0	1	3	6	1	17	1	0	1	0
VUC	54	Black	Not Hispanic or Latino [1]	Female [1]	0	0	0	0	0	0	4	3	1	9	1	0	1	0
VUC	28	Caucasian	Not Hispanic or Latino [1]	Female [1]	0	0	0	0	0	0	3	4	0	XX	1	0	1	0
VUC	77	Caucasian	Not Hispanic or Latino [1]	Female [1]	0	1	0	1	0	1	4	3	1	4	1	0	1	1
VUC	45	Caucasian	Not Hispanic or Latino [1]	Female [1]	0	1	0	0	0	0	3	1	0	XX	1	0	1	1
VUC	82	Caucasian	Hispanic or Latino [2]	Female [1]	0	0	0	0	0	1	3	6	1	11	1	0	1	1
VUC	65	Caucasian	Not Hispanic or Latino [1]	Male [2]	1	0	0	0	0	1	3	6	0	XX	1	0	1	0
VUC	41	Caucasian	Not Hispanic or Latino [1]	Female [1]	0	0	0	0	0	1	3	6	1	13	1	0	1	0
VUC	60	Caucasian	Not Hispanic or Latino [1]	Male [2]	0	0	0	0	0	0	4	4	1	11	1	0	1	0
VUC	58	Caucasian	Not Hispanic or Latino [1]	Female [1]	0	0	0	1	0	1	3	4	1	9	1	0	1	0
VUC	65	Caucasian	Not Hispanic or Latino [1]	Male [2]	0	0	0	0	0	0	3	4	0	XX	1	0	1	0
VUC	35	Caucasian	Not Hispanic or Latino [1]	Female [1]	0	0	0	0	0	0	3	4	0	XX	1	0	1	1
VUC	35	Caucasian	Not Hispanic or Latino [1]	Male [2]	0	0	0	0	0	0	3	5	1	8	1	0	1	0
VUC	41	Caucasian	Hispanic or Latino [2]	Female [1]	1	0	0	1	0	1	4	3	0	XX	1	0	1	0
VUC	77	Caucasian	Not Hispanic or Latino [1]	Female [1]	0	0	0	0	0	1	3	4	1	3	1	0	1	0
VUC	39	Black	Not Hispanic or Latino [1]	Male [2]	0	0	0	0	0	1	2	4	1	8	1	0	1	1
VUC	49	Caucasian	Not Hispanic or Latino [1]	Female [1]	0	0	0	0	0	0	4	4	0	XX	1	0	1	0
VUC	43	Black	Not Hispanic or Latino [1]	Female [1]	0	0	0	0	0	0	4	3	0	XX	1	0	1	0
VUC	65	Black	Not Hispanic or Latino [1]	Female [1]	0	0	0	0	0	0	3	3	1	8	1	0	1	0
VUC	73	Caucasian	Not Hispanic or Latino [1]	Male [2]	0	0	0	1	0	1	3	3	1	67	1	0	1	0
VUC	74	Caucasian	Not Hispanic or Latino [1]	Female [1]	0	0	0	0	0	1	4	3	1	24	1	0	1	0
VUC	67	Declined	Hispanic or Latino [2]	Female [1]	0	0	0	0	0	0	4	3	1	47	1	0	1	0
VUC	68	Black	Not Hispanic or Latino [1]	Female [1]	0	0	0	1	0	1	3	4	1	37	1	0	1	0
VUC	42	Black	Not Hispanic or Latino [1]	Female [1]	0	0	0	0	0	1	3	4	0	XX	1	0	1	0
VUC	46	Caucasian	Hispanic or Latino [2]	Female [1]	0	0	0	0	0	0	3	3	0	XX	1	0	1	0
VUC	47	Caucasian	Not Hispanic or Latino [1]	Male [2]	0	0	0	0	0	1	3	3	1	3	1	0	1	0
VUC	55	Black	Not Hispanic or Latino [1]	Female [1]	1	1	0	1	0	1	3	3	0	XX	1	0	1	0
VUC	74	Caucasian	Not Hispanic or Latino [1]	Female [1]	0	0	0	1	0	1	3	3	0	XX	1	0	1	1
VUC	63	Caucasian	Not Hispanic or Latino [1]	Female [1]	1	0	0	0	0	0	3	3	1	13	1	0	1	0
VUC	30	Black	Not Hispanic or Latino [1]	Female [1]	0	0	0	0	0	0	3	3	0	XX	1	0	1	0
VUC	76	Black	Not Hispanic or Latino [1]	Female [1]	0	0	0	0	0	1	3	3	0	XX	1	0	1	0
VUC	42	Black	Hispanic or Latino [2]	Female [1]	0	1	0	0	0	1	3	8	1	72	1	0	1	1
VUC	32	Caucasian	Not Hispanic or Latino [1]	Male [2]	0	0	0	0	0	1	3	10	0	XX	1	0	1	1
VUC	74	Caucasian	Not Hispanic or Latino [1]	Male [2]	0	0	0	0	0	1	3	4	1	51	1	0	1	0
VUC	69	Caucasian	Not Hispanic or Latino [1]	Male [2]	0	0	0	0	0	1	3	3	1	1	1	0	1	0
VUC	84	Caucasian	Not Hispanic or Latino [1]	Female [1]	0	0	0	0	0	1	3	3	1	105	1	0	1	1
VUC	48	Black, other	Not Hispanic or Latino [1]	Male [2]	0	0	0	0	0	0	3	4	1	19	1	0	1	0
VUC	61	Black	Not Hispanic or Latino [1]	Male [2]	0	0	0	1	1	1	3	4	1	5	1	0	1	0
VUC	68	Black	Not Hispanic or Latino [1]	Male [2]	0	0	1	0	0	1	3	5	1	73	1	0	1	0
VUC	75	Caucasian	Not Hispanic or Latino [1]	Female [1]	1	0	0	1	0	1	3	7	1	5	1	0	1	0
VUC	64	Caucasian	Not Hispanic or Latino [1]	Female [1]	0	0	0	0	0	1	3	3	1	8	1	0	1	1
VUC	30	Black	Not Hispanic or Latino [1]	Male [2]	0	0	0	0	0	0	4	3	0	XX	1	0	1	0
VUC	71	Caucasian	Not Hispanic or Latino [1]	Male [2]	0	0	0	1	0	1	3	4	1	20	1	0	1	0
VUC	79	Caucasian	Not Hispanic or Latino [1]	Male [2]	0	0	0	0	0	1	4	4	1	48	1	0	1	0
VUC	77	Caucasian	Not Hispanic or Latino [1]	Female [1]	0	0	0	0	0	1	4	4	1	13	1	0	1	0
VUC	44	Declined	Hispanic or Latino [2]	Female [1]	0	0	0	0	0	0	4	6	1	13	1	0	1	0
VUC	51	Caucasian	Not Hispanic or Latino [1]	Male [2]	1	0	0	0	0	0	4	3	1	7	1	0	1	0
VUC	31	Caucasian	Hispanic or Latino [2]	Female [1]	0	0	0	0	0	0	4	4	0	XX	1	0	1	0
VUC	56	Caucasian	Not Hispanic or Latino [1]	Female [1]	0	0	1	0	0	1	3	3	1	11	1	0	1	1
VUC	45	Caucasian	Hispanic or Latino [2]	Female [1]	0	0	0	0	0	0	3	3	1	34	1	0	1	0
VUC	53	Black	Not Hispanic or Latino [1]	Female [1]	0	0	0	1	0	0	3	3	1	4	1	0	1	1
VUC	23	Caucasian	Not Hispanic or Latino [1]	Female [1]	0	0	0	0	0	0	2	4	1	3	1	0	1	0
VUC	71	Caucasian	Not Hispanic or Latino [1]	Female [1]	0	0	0	0	0	1	3	7	1	12	1	0	1	1
VUC	39	Black	Not Hispanic or Latino [1]	Male [2]	0	0	0	0	0	0	4	3	0	XX	1	0	1	0
VUC	52	Black	Not Hispanic or Latino [1]	Female [1]	0	0	0	0	0	1	4	3	1	5	1	0	1	0
VUC	50	Black	Not Hispanic or Latino [1]	Female [1]	0	0	0	1	0	1	4	3	1	15	1	0	1	0
VUC	56	Black	Not Hispanic or Latino [1]	Male [2]	0	0	0	1	1	1	2	3	1	40	1	0	1	1
VUC	28	Caucasian	Not Hispanic or Latino [1]	Female [1]	0	0	0	0	0	0	3	6	0	XX	1	0	1	1
VUC	44	Caucasian	Hispanic or Latino [2]	Female [1]	0	0	0	0	0	0	4	3	1	14	1	0	1	0
VUC	78	Caucasian	Not Hispanic or Latino [1]	Male [2]	0	0	0	0	0	1	3	7	0	XX	1	0	1	0
VUC	81	Caucasian	Not Hispanic or Latino [1]	Female [1]	0	0	0	1	0	1	3	5	1	6	1	0	1	0
VUC	74	Black	Not Hispanic or Latino [1]	Female [1]	1	0	0	0	0	1	3	4	1	6	1	0	1	0
VUC	86	Caucasian	Not Hispanic or Latino [1]	Female [1]	0	0	0	0	0	1	4	8	1	14	1	0	1	0
VUC	40	Caucasian	Hispanic or Latino [2]	Male [2]	0	0	0	0	0	0	3	4	0	XX	1	0	1	0
VUC	77	Black	Not Hispanic or Latino [1]	Female [1]	0	0	0	1	0	1	5	6	1	42	1	0	1	0
VUC	41	Caucasian	Not Hispanic or Latino [1]	Male [2]	0	0	0	0	0	1	4	4	1	12	1	0	1	0
VUC	65	Caucasian	Not Hispanic or Latino [1]	Female [1]	0	0	0	1	0	0	2	4	1	12	1	0	1	1
VUC	68	Caucasian	Not Hispanic or Latino [1]	Female [1]	0	0	0	0	0	1	3	3	1	5	1	0	1	1
VUC	35	Black	Not Hispanic or Latino [1]	Female [1]	0	0	0	0	0	0	4	4	0	XX	1	0	1	0
VUC	37	Asian	Hispanic or Latino [2]	Male [2]	0	0	0	0	0	0	4	3	0	XX	1	0	1	0
VUC	63	Black	Not Hispanic or Latino [1]	Female [1]	1	0	0	1	0	1	3	5	1	30	1	0	1	1
VUC	43	Caucasian	Not Hispanic or Latino [1]	Female [1]	0	0	0	0	0	0	4	5	1	13	1	0	1	0
VUC	52	Black	Not Hispanic or Latino [1]	Female [1]	0	0	0	1	0	1	3	4	1	38	1	0	1	1
VUC	53	Caucasian	Not Hispanic or Latino [1]	Female [1]	0	0	0	0	0	0	3	3	1	57	1	0	1	0
VUC	47	Caucasian	Not Hispanic or Latino [1]	Male [2]	0	0	0	0	0	0	3	4	1	15	1	0	1	1
VUC	15	Caucasian	Not Hispanic or Latino [1]	Female [1]	0	0	0	0	0	0	3	4	1	32	1	0	1	1
VUC	29	Caucasian	Not Hispanic or Latino [1]	Female [1]	0	0	0	0	0	0	4	7	0	XX	1	0	1	0
VUC	4	Declined	Not Hispanic or Latino [1]	Female [1]	0	0	0	0	0	0	4	4	0	XX	1	0	1	0
VUC	33	Black	Hispanic or Latino [2]	Female [1]	0	0	0	0	0	0	3	3	1	13	1	0	1	0
VUC	41	Black	Not Hispanic or Latino [1]	Male [2]	0	1	0	1	0	1	3	3	1	18	1	0	1	1
VUC	65	Declined	Declined [4]	Female [1]	0	0	0	0	0	0	3	4	1	21	1	0	1	1
VUC	52	Caucasian	Hispanic or Latino [2]	Male [2]	0	0	0	0	0	1	3	4	0	XX	1	0	1	0
VUC	81	Caucasian	Not Hispanic or Latino [1]	Male [2]	0	0	0	1	0	1	3	3	1	4	1	0	1	1
VUC	85	Black	Not Hispanic or Latino [1]	Male [2]	0	0	0	1	0	1	4	3	0	XX	1	0	1	0
VUC	17	Black, Asian	Not Hispanic or Latino [1]	Male [2]	0	0	0	0	0	0	3	3	0	XX	1	0	1	0
VUC	36	Black	Not Hispanic or Latino [1]	Female [1]	0	0	0	0	0	0	3	4	0	XX	1	0	1	0
VUC	34	Black	Not Hispanic or Latino [1]	Female [1]	0	0	0	0	0	0	3	4	0	XX	1	0	1	0
VUC	52	Caucasian	Hispanic or Latino [2]	Female [1]	0	0	0	1	0	1	3	3	1	4	1	0	1	0
VUC	61	Caucasian	Not Hispanic or Latino [1]	Female [1]	0	0	0	0	0	1	2	3	1	11	1	0	1	1
VUC	50	Caucasian	Not Hispanic or Latino [1]	Female [1]	0	0	0	0	0	0	3	4	0	XX	1	0	1	0
VUC	47	Black	Not Hispanic or Latino [1]	Female [1]	0	0	0	0	0	1	4	3	0	XX	1	0	1	0
VUC	29	Declined	Declined [4]	Male [2]	0	0	0	0	0	0	3	3	1	2	1	0	1	0
VUC	42	Caucasian	Not Hispanic or Latino [1]	Male [2]	0	0	0	0	0	0	3	4	1	33	1	0	1	1
VUC	78	Caucasian	Not Hispanic or Latino [1]	Female [1]	0	0	0	0	0	1	5	3	1	6	1	0	1	0
VUC	57	Black	Not Hispanic or Latino [1]	Female [1]	1	0	0	0	0	1	4	4	1	6	1	0	1	0
VUC	44	Black	Not Hispanic or Latino [1]	Female [1]	0	0	0	0	0	0	4	3	0	XX	1	0	1	0
VUC	37	Caucasian	Not Hispanic or Latino [1]	Male [2]	0	0	0	0	0	1	3	4	1	20	1	0	1	1
VUC	68	Asian	Not Hispanic or Latino [1]	Female [1]	0	0	0	0	0	1	3	3	1	25	1	0	1	0
VUC	79	Asian	Not Hispanic or Latino [1]	Male [2]	1	0	0	0	0	1	3	3	1	5	1	0	1	1
VUC	79	Caucasian	Not Hispanic or Latino [1]	Male [2]	1	1	0	0	0	1	5	4	1	26	1	0	1	1
VUC	58	Caucasian	Not Hispanic or Latino [1]	Female [1]	0	0	0	0	0	1	4	3	0	XX	1	0	1	0
VUC	27	Caucasian	Hispanic or Latino [2]	Male [2]	0	0	0	0	0	0	4	3	0	XX	1	0	1	0
